# Supplementary material for: Enhanced and unified anatomical labeling for a common mouse brain atlas
Source: Nat Commun. 2019 Nov 7;10:5067. doi: 10.1038/s41467-019-13057-w (PMC6838086; doi:10.1038/s41467-019-13057-w)
Supplement: Supplementary file 5 — Supplementary Data 3 [file 41467_2019_13057_MOESM5_ESM.xlsx]

## Sheet: FPvsCCF
Name	Dice Similarity Coefficient
Cerebral cortex	0.964906
Isocortex	0.968276
Frontal association cortex	0.188383
motor cortex	0.741559
Primary motor cortex	0.487624
Primary motor cortex Layer 1	0.556141
Primary motor cortex Layer 2/3	0.479498
Primary motor cortex Layer 5	0.327822
Primary motor cortex Layer 6a	0.278564
Primary motor cortex Layer 6b	0.134421
Secondary motor cortex	0.660025
Secondary motor cortex, layer 1	0.648705
Secondary motor cortex, layer 2/3	0.616405
Secondary motor cortex, layer 5	0.575843
Secondary motor cortex, layer 6a	0.33838
Secondary motor cortex, layer 6b	0.015493
Somatosensory cortex	0.878224
Primary somatosensory cortex	0.813639
Primary somatosensory cortex, barrel field	0.622356
Primary somatosensory cortex, barrel field, layer 1	0.633927
Primary somatosensory cortex, barrel field, layer 2/3	0.617346
Primary somatosensory cortex, barrel field, layer 4	0.574393
Primary somatosensory cortex, barrel field, layer 5	0.496295
Primary somatosensory cortex, barrel field, layer 6a	0.496115
Primary somatosensory cortex, barrel field, layer 6b	0.26993
Primary somatosensory cortex, hindlimb region	0.662933
Primary somatosensory cortex, hindlimb region, layer 1	0.630667
Primary somatosensory cortex, hindlimb region, layer 2/3	0.656883
Primary somatosensory cortex, hindlimb region, layer 4	0.548305
Primary somatosensory cortex, hindlimb region, layer 5	0.616809
Primary somatosensory cortex, hindlimb region, layer 6a	0.527343
Primary somatosensory cortex, hindlimb region, layer 6b	0.224816
Primary somatosensory cortex, upper lip region	0.598086
Primary somatosensory cortex, upper lip region, layer 1	0.470764
Primary somatosensory cortex, upper lip region, layer 2/3	0.532575
Primary somatosensory cortex, upper lip region, layer 4	0.498089
Primary somatosensory cortex, upper lip region, layer 5	0.475829
Primary somatosensory cortex, upper lip region, layer 6a	0.55986
Primary somatosensory cortex, upper lip region, layer 6b	0.239218
Primary somatosensory cortex, forelimb region	0.594478
Primary somatosensory cortex, forelimb region, layer 1	0.591355
Primary somatosensory cortex, forelimb region, layer 2/3	0.584836
Primary somatosensory cortex, forelimb region, layer 4	0.539853
Primary somatosensory cortex, forelimb region, layer 5	0.50633
Primary somatosensory cortex, forelimb region, layer 6a	0.493912
Primary somatosensory cortex, forelimb region, layer 6b	0.228212
Primary somatosensory cortex, trunk region	0.640855
Primary somatosensory cortex, trunk region, layer 1	0.533486
Primary somatosensory cortex, trunk region, layer 2/3	0.559065
Primary somatosensory cortex, trunk region, layer 4	0.494317
Primary somatosensory cortex, trunk region, layer 5	0.577664
Primary somatosensory cortex, trunk region, layer 6a	0.599239
Primary somatosensory cortex, trunk region, layer 6b	0.333433
Secondary somatosensory cortex	0.712172
Secondary somatosensory cortex, layer 1	0.655771
Secondary somatosensory cortex, layer 2/3	0.654305
Secondary somatosensory cortex, layer 4	0.533292
Secondary somatosensory cortex, layer 5	0.555501
Secondary somatosensory cortex, layer 6a	0.583974
Secondary somatosensory cortex, layer 6b	0.25986
Cingulate cortex, area 24a (infralimbic)	0.275074
Cingulate cortex, area 24a (infralimbic), layer 1	0.176254
Cingulate cortex, area 24a (infralimbic), layer 4	0.129216
Cingulate cortex, area 24a (infralimbic), layer 5	0.256634
Cingulate cortex, area 24a (infralimbic), layer 6a	0.233602
Cingulate cortex, area 24a (infralimbic), layer 6b	0.0260916
Dysgranular insular cortex	0.309402
Dysgranular insular cortex, layer 1	0.355831
Gustatory areas, layer 2/3	0.328665
Dysgranular insular cortex, layer 4	0.117058
Dysgranular insular cortex, layer 5	0.226477
Dysgranular insular cortex, layer 6a	0.198527
Granular insular cortex	0.411598
Granular insular cortex, layer 1	0.411259
Granular insular cortex, layer 2/3	0.410024
Granular insular cortex, layer 4	0.268595
Granular insular cortex, layer 5	0.273699
Granular insular cortex, layer 6a	0.298758
Granular insular cortex, layer 6b	0.117183
Auditory cortex	0.7659
Secondary auditory cortex, dorsal area	0.423733
Secondary auditory cortex, dorsal area, layer 1	0.379251
Secondary auditory cortex, dorsal area, layer 2/3	0.420055
Secondary auditory cortex, dorsal area, layer 4	0.303507
Secondary auditory cortex, dorsal area, layer 5	0.350592
Secondary auditory cortex, dorsal area, layer 6a	0.37782
Secondary auditory cortex, dorsal area, layer 6b	0.248088
Primary auditory cortex	0.595825
Primary auditory cortex, layer 1	0.535258
Primary auditory cortex, layer 2/3	0.547475
Primary auditory cortex, layer 4	0.419295
Primary auditory cortex, layer 5	0.480426
Primary auditory cortex, layer 6a	0.562953
Primary auditory cortex, layer 6b	0.409909
Secondary auditory cortex, ventral area	0.344528
Secondary auditory cortex, ventral area, layer 1	0.211141
Secondary auditory cortex, ventral area, layer 2/3	0.260537
Secondary auditory cortex, ventral area, layer 4	0.196236
Secondary auditory cortex, ventral area, layer 5	0.316724
Secondary auditory cortex, ventral area, layer 6a	0.392321
Secondary auditory cortex, ventral area, layer 6b	0.226601
Visual cortex	0.821447
Secondary visual cortex, lateral area	0.548915
Secondary visual cortex, lateral area, anterior region	0.327099
Secondary visual cortex, lateral area, anterior region, layer1	0.281918
Secondary visual cortex, lateral area, anterior region, layer2/3	0.332363
Secondary visual cortex, lateral area, anterior region, layer4	0.264016
Secondary visual cortex, lateral area, anterior region, layer5	0.320365
Secondary visual cortex, lateral area, anterior region, layer6a	0.273014
Secondary visual cortex, lateral area, anterior region, layer6b	0.153189
Secondary visual cortex, lateral area, intermediate region	0.402986
Secondary visual cortex, lateral area, intermediate region, layer1	0.303613
Secondary visual cortex, lateral area, intermediate region, layer2/3	0.35211
Secondary visual cortex, lateral area, intermediate region, layer4	0.340329
Secondary visual cortex, lateral area, intermediate region, layer5	0.354899
Secondary visual cortex, lateral area, intermediate region, layer6a	0.392443
Secondary visual cortex, lateral area, intermediate region, layer6b	0.172
Secondary visual cortex, lateral area, posterior region	0.376924
Secondary visual cortex, lateral area, posterior region, layer1	0.0894998
Secondary visual cortex, lateral area, posterior region, layer2/3	0.189139
Secondary visual cortex, lateral area, posterior region, layer4	0.280255
Secondary visual cortex, lateral area, posterior region, layer15	0.451099
Secondary visual cortex, lateral area, posterior region, layer6a	0.50523
Secondary visual cortex, lateral area, posterior region, layer6b	0.278539
Secondary Visual Cortex, Medial area	0.493823
Secondary visual cortex, mediomedial area, anterior region	0.214364
Secondary visual cortex, mediomedial area, anterior region, layer1	0.153303
Secondary visual cortex, mediomedial area, anterior region, layer2/3	0.16434
Secondary visual cortex, mediomedial area, anterior region, layer4	0.10759
Secondary visual cortex, mediomedial area, anterior region, layer5	0.167366
Secondary visual cortex, mediomedial area, anterior region, layer6a	0.202037
Secondary visual cortex, mediomedial area, anterior region, layer6b	0.161074
Secondary visual cortex, mediomedial area, posterior region	0.0173495
Secondary visual cortex, mediomedial area, posterior region, layer1	0.0253676
Secondary visual cortex, mediomedial area, posterior region, layer2/3	0.0261354
Secondary visual cortex, mediomedial area, posterior region, layer4	0.00414739
Secondary visual cortex, mediomedial area, posterior region, layer5	0.00242479
Primary visual cortex	0.835969
Primary visual cortex, layer1	0.366997
Primary visual cortex, layer2/3	0.349342
Primary visual cortex, layer4	0.323326
Primary visual cortex, layer5	0.295798
Primary visual cortex, layer6a	0.23075
Primary visual cortex, layer6b	0.131653
Cingulate cortex	0.647596
Cingulate cortex, area 24b2	0.253611
Cingulate cortex, area 24b2, layer1	0.237603
Cingulate cortex, area 24b2, layer2/3	0.265789
Cingulate cortex, area 24b2, layer5	0.214218
Cingulate cortex, area 24b2, layer6a	0.181956
Cingulate cortex, area 24b2, layer6b	0.0274914
Cingulate cortex, area 24a2	0.395579
Cingulate cortex, area 24a2, layer1	0.338354
Cingulate cortex, area 24a2, layer2/3	0.322613
Cingulate cortex, area 24a2, layer5	0.212937
Cingulate cortex, area 24a2, layer6a	0.358708
Cingulate cortex, area 24a2, layer6b	0.192276
Cingulate cortex, area 32 (Prelimbic cortex)	0.555821
Cingulate cortex, area 32 (Prelimbic cortex), layer1	0.521886
Cingulate cortex, area 32 (Prelimbic cortex), layer2/3	0.479408
Cingulate cortex, area 32 (Prelimbic cortex), layer5	0.519035
Cingulate cortex, area 32 (Prelimbic cortex), layer6a	0.280105
Orbital cortex	0.724828
Lateral orbital cortex	0.59471
Lateral orbital cortex, layer1	0.393562
Lateral orbital cortex, layer2/3	0.363922
Lateral orbital cortex, layer5	0.486877
Lateral orbital cortex, layer6a	0.184957
Medial orbital cortex	0.620199
Medial orbital cortex, layer1	0.546075
Medial orbital cortex, layer5	0.514699
Medial orbital cortex, layer6a	0.477633
Medial orbital cortex, layer6b	0.00449255
Agranular insular cortex	0.70521
Agranular insular cortex, dorsal part	0.570211
Agranular insular cortex, dorsal part, layer1	0.423852
Agranular insular cortex, dorsal part, layer2/3	0.432184
Agranular insular cortex, dorsal part, layer5	0.447289
Agranular insular cortex, dorsal part, layer6a	0.227528
Agranular insular cortex, posterior part	0.617045
Agranular insular cortex, posterior part, layer1	0.597138
Agranular insular cortex, posterior part, layer2/3	0.543624
Agranular insular cortex, posterior part, layer5	0.404786
Agranular insular cortex, posterior part, layer6a	0.336652
Agranular insular cortex, ventral part	0.570602
Agranular insular cortex, ventral part, layer1	0.486551
Agranular insular cortex, ventral part, layer2/3	0.415034
Agranular insular cortex, ventral part, layer5	0.409672
Agranular insular cortex, ventral part, layer6a	0.239895
Cingulate cortex, area 29 and 30 (retrosplenial cortex)	0.757924
Cingulate cortex, area 30 (Retrosplenial dysgranular cortex)	0.729837
Cingulate cortex, area 30 (Retrosplenial dysgranular cortex), layer1	0.635242
Cingulate cortex, area 30 (Retrosplenial dysgranular cortex), layer2/3	0.622512
Cingulate cortex, area 30 (Retrosplenial dysgranular cortex), layer5	0.619547
Cingulate cortex, area 30 (Retrosplenial dysgranular cortex), layer6a	0.635937
Cingulate cortex, area 30 (Retrosplenial dysgranular cortex), layer6b	0.260502
Cingulate cortex, area 29 (Retrosplenial granular cortex)	0.858157
Cingulate cortex, area 29c (Retrosplenial granular cortex c)	0.664571
Cingulate cortex, area 29c (Retrosplenial granular cortex c), layer1	0.540593
Cingulate cortex, area 29c (Retrosplenial granular cortex c), layer2/3	0.518789
Cingulate cortex, area 29c (Retrosplenial granular cortex c), layer5	0.412869
Cingulate cortex, area 29c (Retrosplenial granular cortex c), layer6a	0.505923
Cingulate cortex, area 29c (Retrosplenial granular cortex c), layer6b	0.331205
parietal association cortex	0.511559
Temporal association cortex	0.436358
Temporal association cortex, layer1	0.358968
Temporal association cortex, layer2/3	0.34023
Temporal association cortex, layer4	0.236765
Temporal association cortex, layer5	0.401922
Temporal association cortex, layer6a	0.405015
Temporal association cortex, layer6b	0.26309
Perihinal cortex	0.339257
Perihinal cortex, layer6a	0.156201
Perihinal cortex, layer6b	0.100412
Perihinal cortex, layer1	0.42259
Perihinal cortex, layer5	0.2574
Perihinal cortex, layer2/3	0.32819
Ectorhinal cortex	0.322431
Ectorhinal cortex, layer1	0.28285
Ectorhinal cortex, layer2/3	0.278168
Ectorhinal cortex, layer5	0.290768
Ectorhinal cortex, layer6a	0.272227
Ectorhinal cortex, layer6b	0.156225
Olfactory areas	0.881266
Main olfactory bulb	0.928819
Accessory olfactory bulb	0.704694
Glomerular layer of the accessory olfactory bulb	0.486694
Granule cell layer of the accessory olfactory bulb	0.549251
Mitral cell layer of the accessory olfactory bulb	0.501023
Anterior olfactory area	0.679161
Taenia tecta	0.584722
Dorsal tenia tecta	0.0402327
Ventral tenia tecta	0.0389695
Cingulate cortex, area 25 (dorsal peduncular cortex)	0.594674
Piriform cortex	0.845
Nucleus of the lateral olfactory tract	0.414392
Nucleus of the lateral olfactory tract 1	0.434937
Nucleus of the lateral olfactory tract 2	0.44767
Nucleus of the lateral olfactory tract 3	0.217242
cortical amygdaloid nucleus	0.793036
Anterior cortical amygdaloid nucleus	0.546836
Posterior cortical amygdaloid area	0.785244
Posterolateral cortical amygdaloid area	0.564472
Posteromedial cortical amygdaloid area	0.726974
Rostral amygdalopiriform area	0.447052
Amygdalopiriform transition area	0.42636
Hippocampal formation	0.920173
Hippocampal region	0.91892
'Ammon''s horn'	0.871387
Field CA1 of the hippocampus	0.797488
Field CA2 of the hippocampus	0.246567
Field CA3 of the hippocampus	0.805952
Dentate gyrus	0.879672
Molecular layer of the dentate gyrus	0.837781
Polymorph layer of the dentate gyrus	0.569524
Granule cell layer of the dentate gyrus	0.779179
Fasciola cinereum	0.40573
Induseum griseum	0.230042
Retrohippocampal region	0.809314
Entorhinal area	0.838878
Dorsolateral entorhinal cortex	0.657648
Dorsolateral entorhinal cortex, layer 1	0.627904
Dorsolateral entorhinal cortex, layer 2	0.478134
Dorsolateral entorhinal cortex, layer 3	0.458969
Dorsolateral entorhinal cortex, layer 5	0.543386
Dorsolateral entorhinal cortex, layer 6a	0.356824
Dorsal intermediate entorhinal cortex	0.0129184
Dorsal intermediate entorhinal cortex, layer 1	0.0244048
Dorsal intermediate entorhinal cortex, layer 2	0.0162581
Dorsal intermediate entorhinal cortex, layer 3	0.00833877
Parasubiculum	0.507268
Postsubiculum	0.718669
Presubiculum	0.45504
Subiculum	0.607084
Cortical subplate	0.749993
Claustrum	0.635092
Endopiriform nucleus	0.603651
Dorsal endopiriform nucleus	0.681753
Ventral endopiriform nucleus	0.409345
Lateral amygdaloid nucleus	0.798092
Basolateral amygdalar nucleus	0.770722
Basolateral amygdaloid nucleus, anterior part	0.778589
Basolateral amygdaloid nucleus, posterior part	0.749108
Basolateral amygdaloid nucleus, ventral part	0.456221
Basomedial amygdalar nucleus	0.609526
Basomedial amygdaloid nucleus, anterior part	0.44211
Basomedial amygdaloid nucleus, posterior part	0.487859
Amygdalohippocampal area	0.677509
Cerebral nuclei	0.780924
Striatum	0.720663
Striatum dorsal region	0.605404
Caudate Putamen	0.605404
Striatum ventral region	0.826703
Accumbens nucleus	0.79872
Interstitial nucleus of the posterior limb of the anterior commissure	0.434993
Olfactory tubercle	0.886211
Lateral septal complex	0.80607
Lateral septal nucleus	0.798858
Lateral septal nucleus, dorsal part	0.660301
Lateral septal nucleus, intermediate part	0.730567
Lateral septal nucleus, ventral part	0.445859
Septofimbrial nucleus	0.33517
Septohippocampal nucleus	0.177896
Striatum-like amygdalar nuclei	0.673711
Anterior amygdaloid area	0.318742
Central amygdalar nucleus	0.739686
Central amygdaloid nucleus, capsular part	0.376296
Central amygdaloid nucleus, lateral part	0.616969
Central amygdaloid nucleus, medial part	0.501785
Intercalated nuclei of the amygdala	0.501197
Medial amygdaloid nucleus	0.736789
Pallidum	0.708077
Globus pallidus	0.80566
Entopeduncular nucleus	0.650458
Substantia innominata	0.218919
Pallidum, medial region	0.582768
Medial septal complex	0.605694
Medial septal nucleus	0.587717
Diagonal band nucleus	0.566018
Nucleus of the vertical limb of the diagonal band	0.284732
Triangular septal nucleus	0.469611
Pallidum, caudal region	0.629392
Bed nuclei of the stria terminalis	0.619756
Bed nucleus of the anterior commissure	0.601481
Cerebellum	0.929564
Cerebellar cortex	0.933041
Vermal regions	0.894827
Lobule 1 of the cerebellar vermis	0.238988
Lobule 2 of the cerebellar vermis	0.716929
Lobule 3 of the cerebellar vermis	0.785036
Culmen	0.818909
Lobules 4 and 5 of the cerebellar vermis	0.819247
Lobule 6 of the cerebellar vermis	0.711389
Lobule 7 of the cerebellar vermis	0.537634
Lobule 8 of the cerebellar vermis	0.570551
Lobule 9 of the cerebellar vermis	0.77768
Lobule 10 of the cerebellar vermis	0.854804
Hemispheric regions	0.922204
Simple lobule	0.833618
Crus 1 of the ansiform lobule	0.865063
Crus 2 of the ansiform lobule	0.832296
Paramedian lobule	0.836924
Copula of the pyramis	0.715973
Paraflocculus	0.892137
Flocculus	0.862285
Cerebellar nuclei	0.844984
Medial cerebellar nucleus	0.832824
Interposed cerebellar nucleus	0.825644
Dentate nucleus	0.790402
Lateral (dentate) cerebellar nucleus	0.793334
Brain stem	0.925023
Interbrain	0.912368
Thalamus	0.911602
Thalamus, sensory-motor cortex related	0.826475
Ventral group thalamic nucleus	0.859002
Ventrolateral thalamic nucleus	0.634577
Ventromedial thalamic nucleus	0.748679
Ventral posterior thalamic nucleus	0.839807
Ventral posterolateral thalamic nucleus	0.67025
Ventral posteromedial thalamic nucleus	0.782032
Subparafascicular thalamic nucleus	0.141861
Subparafascicular thalamic nucleus, parvicellular part	0.0780931
Peripeduncular nucleus	0.383163
Geniculate group of the thalamus	0.803422
Medial geniculate nucleus	0.677412
Medial geniculate nucleus, dorsal part	0.0741722
Medial geniculate nucleus, ventral part	0.578188
Medial geniculate nucleus, medial part	0.235671
Dorsal lateral geniculate nucleus	0.911872
Thalamus, polymodal association cortex related	0.864186
Lateral group of the dorsal thalamus	0.770221
Lateral posterior thalamic nucleus	0.746881
Posterior thalamic nuclear group	0.592994
Posterior limitans thalamic nucleus	0.212601
Suprageniculate thalamic nucleus	0.219606
Anterior group of the dorsal thalamus	0.854477
Anteroventral thalamic nucleus	0.788064
Anteromedial thalamic nucleus	0.724238
Anteromedial thalamic nucleus, ventral part	0.08614
Anterodorsal thalamic nucleus	0.71552
Interanteromedial thalamic nucleus	0.581774
Interanterodorsal thalamic nucleus	0.502242
Lateral dorsal nucleus of thalamus	0.849752
Laterodorsal thalamic nucleus, ventrolateral part	0.620825
Medial group of the dorsal thalamus	0.779686
Intermediodorsal thalamic nucleus	0.443367
Mediodorsal thalamic nucleus	0.810273
Submedius thalamic nucleus	0.748905
Midline group of the dorsal thalamus	0.639182
Paraventricular nucleus of the thalamus	0.478313
Parataenial thalamic nucleus	0.4246
Reuniens area	0.688393
Intralaminar nuclei of the dorsal thalamus	0.681395
Rhomboid thalamic nucleus	0.505209
Central medial thalamic nucleus	0.568296
Paracentral thalamic nucleus	0.36258
Centrolateral thalamic nucleus	0.567789
Parafascicular thalamic nucleus	0.646236
Reticular nucleus (prethalamus)	0.816223
Geniculate group, ventral thalamus	0.82793
Intergeniculate leaflet	0.684932
Pregeniculate nucleus of the prethalamus	0.858569
Subgeniculate nucleus of the prethalamus	0.182117
Epithalamus	0.856299
Medial habenular nucleus	0.796205
Lateral habenular nucleus	0.821323
Hypothalamus	0.870315
Periventricular zone	0.347026
Supraoptic nucleus	0.339744
Paraventricular thalamic nucleus, anterior part	0.335054
Paraventricular hypothalamic nucleus, ventral part	0.131858
Arcuate hypothalamic nucleus	0.445592
Periventricular region	0.565857
Anteroventral periventricular nucleus	0.435958
Dorsomedial hypothalamic nucleus	0.578571
Median preoptic nucleus	0.317536
Medial preoptic area	0.377296
Parastrial nucleus	0.392023
Periventricular hypothalamic nucleus	0.237639
Subparaventricular zone of the hypothalamus	0.197802
Suprachiasmatic nucleus	0.522826
Subfornical organ	0.366045
Ventrolateral preoptic nucleus	0.42199
Hypothalamic medial zone	0.704248
Anterior hypothalamic nucleus	0.740948
Mammillary body	0.57777
Lateral mamilllary nucleus	0.555445
Medial mammillary nucleus, medial part	0.580921
Medial mammillary nucleus, median part	0.101071
Retromamillary nucleus	0.38685
Tuberomammillary nucleus	0.0298641
Dorsal tuberomammillary nucleus	0.109209
Medial preoptic nucleus	0.650488
Premamillary nucleus, dorsal part	0.00485084
Premamillary nucleus, ventral part	0.306994
Ventromedial hypothalamic nucleus	0.772216
Posterior hypothalamic area	0.521408
Posterior hypothalamic nucleus	0.521408
Hypothalamic lateral zone	0.658558
Lateral hypothalamic area	0.475488
Lateral preoptic area	0.449965
Parasubthalamic nucleus	0.149899
Retrochiasmatic area	0.336564
Subthalamic nucleus	0.770785
Medial tuberal nucleus	0.242338
Zona incerta	0.777153
Median eminence	0.424545
Midbrain	0.908894
Midbrain, sensory related	0.886965
Superior colliculus	0.914439
Superior colliculus, sensory related	0.86809
Optic layer of the superior colliculus	0.65431
Superficial gray layer of the superior colliculus	0.800871
Zonal layer of superior colliculus	0.466658
Inferior colliculus	0.855179
Central nucleus of the inferior colliculus	0.612309
Dorsal cortex of the inferior colliculus	0.40016
External cortex of the inferior colliculus	0.607532
Nucleus of the brachium of the inferior colliculus	0.392124
Parabigeminal nucleus	0.602782
Midbrain, motor related	0.784395
Substantia nigra, reticular part	0.811388
Ventral tegmental area	0.381123
Retroisthmic nucleus	0.243117
Superior colliculus, motor related	0.900574
Deep gray layer of the superior colliculus	0.715506
Deep white layer of the superior colliculus	0.555681
Intermediate white layer of the superior colliculus	0.799112
Intermediate gray layer of the superior colliculus	0.825258
Periaqueductal gray	0.788381
Precommissural nucleus	0.543541
Interstitial nucleus of Cajal	0.522785
Nucleus of Darkschewitsch	0.681888
Pretectal region	0.712533
Anterior pretectal nucleus	0.820683
Medial pretectal area	0.223854
Nucleus of the optic tract	0.419639
Nucleus of the posterior commissure	0.437769
Olivary pretectal nucleus	0.584728
Posterior pretectal nucleus	0.0301232
Cuneiform nucleus	0.419809
Red nucleus	0.711667
Oculomotor nerve	0.457711
Edinger-Westphal nucleus	0.302839
Trochlear nucleus	0.088972
Ventral tegmental nucleus	0.650827
Anterior tegmental nucleus	0.455746
Lateral terminal nucleus of the accessory optic tract	0.198966
Dorsal terminal nucleus	0.327635
Medial terminal nucleus	0.350083
Midbrain, behavioral state related	0.541874
Substantia nigra, compact part	0.23019
Pedunculotegmental nucleus	0.554095
Midbrain raphÈ nuclei	0.616776
Interfascicular nucleus	0.421946
Interpeduncular nucleus	0.808274
Rostral linear nucleus (midbrain)	0.317339
Caudal linear nucleus of the raphÈ	0.484751
Dorsal raphÈ nucleus	0.341213
Hindbrain	0.876673
Pons	0.738879
Pons, sensory related	0.719113
Paralemniscal nucleus	0.7299
Principal sensory trigeminal nucleus	0.828661
Parabrachial nucleus	0.664865
Kolliker-Fuse nucleus	0.126731
Superior olivary complex	0.494943
Superior olivary complex, periolivary nucleus	0.200321
Medial superior olive	0.0610487
Lateral superior olive	0.363455
Pons, motor related	0.540304
Barrington nucleus	0.114084
Dorsal tegmental nucleus	0.586216
Central gray	0.385401
Pontine nuclei	0.498367
Supratrigeminal nucleus	0.412078
Reticulotegmental nucleus of the pons	0.412253
Motor trigeminal nucleus	0.623028
Pons, behavioral state related	0.305841
Nucleus raphÈ	0.802257
Locus coeruleus	0.133439
Laterodorsal tegmental nucleus	0.426654
Laterodorsal tegmental nucleus, dorsal part	0.525031
Pontine raphÈ nucleus	0.454003
Medulla	0.855451
Medulla, sensory related	0.818666
Area postrema	0.693267
Cochlear nuclei	0.817577
Dorsal cochlear nucleus	0.830859
Ventral cochlear nucleus	0.643686
Dorsal column nuclei	0.600103
Cuneate nucleus	0.613361
External cuneate nucleus	0.743538
Nucleus of the trapezoid body	0.549098
Solitary nucleus	0.648519
Spinal trigeminal nucleus, interpolar part	0.712823
Spinal trigeminal nucleus, oral part	0.658216
Medulla, motor related	0.827057
Abducens nucleus	0.612487
Facial nucleus	0.667611
Ambiguus nucleus	0.572187
Ambiguus nucleus, compact part	0.613305
Vagus nerve nucleus	0.623697
Gigantocellular reticular nucleus	0.673641
Inferior olivary nucleus	0.720858
Intermediate reticular nucleus	0.754028
Linear nucleus of the hindbrain	0.183429
Lateral reticular nucleus	0.695255
Paramedian reticular nucleus	0.465015
Medullary reticular nucleus, dorsal part	0.658151
Medullary reticular nucleus, ventral part	0.561517
Parvicellular reticular nucleus	0.680383
Parasolitary nucleus	0.323176
Lateral paragigantocellular nucleus	0.449994
Dorsal paragigantocellular nucleus	0.515021
Perihypoglossal nuclei	0.682235
Nucleus of Roller	0.542258
Prepositus nucleus	0.760645
Parapyramidal nucleus	0.245581
Vestibulocerebellar nucleus	0.851567
Lateral vestibular nucleus	0.505529
Medial vestibular nucleus	0.848321
Spinal vestibular nucleus	0.832097
Superior vestibular nucleus	0.493356
Nucleus X	0.49373
Hypoglossal nucleus	0.808654
Nucleus Y of the vestibular complex	0.644272
Medulla, behavioral state related	0.240741
raphÈ magnus nucleus	0.200875
raphÈ pallidus nucleus	0.274939
raphÈ obscurus nucleus	0.0825959

## Sheet: FPvsARA
Name	Dice Similarity Coefficient
Cerebral cortex	0.94529
Isocortex	0.949492
Frontal association cortex	0.162273
motor cortex	0.799074
Primary motor cortex	0.685346
Primary motor cortex Layer 1	0.543491
Primary motor cortex Layer 2/3	0.543783
Primary motor cortex Layer 5	0.508499
Primary motor cortex Layer 6a	0.58832
Primary motor cortex Layer 6b	0.423318
Secondary motor cortex	0.621777
Secondary motor cortex, layer 1	0.467216
Secondary motor cortex, layer 2/3	0.521482
Secondary motor cortex, layer 5	0.528544
Secondary motor cortex, layer 6a	0.49461
Secondary motor cortex, layer 6b	0.252892
Somatosensory cortex	0.90406
Primary somatosensory cortex	0.896383
Primary somatosensory cortex layer 1	0.229375
Primary somatosensory cortex layer 2/3	0.245282
Primary somatosensory cortex layer 4	0.212876
Primary somatosensory cortex layer 5	0.146786
Primary somatosensory cortex layer 6a	0.129903
Primary somatosensory cortex layer 6b	0.0930233
Primary somatosensory cortex, barrel field	0.69889
Primary somatosensory cortex, barrel field, layer 1	0.539604
Primary somatosensory cortex, barrel field, layer 2/3	0.583893
Primary somatosensory cortex, barrel field, layer 4	0.508634
Primary somatosensory cortex, barrel field, layer 5	0.594041
Primary somatosensory cortex, barrel field, layer 6a	0.586202
Primary somatosensory cortex, barrel field, layer 6b	0.337317
Primary somatosensory cortex, hindlimb region	0.659419
Primary somatosensory cortex, hindlimb region, layer 1	0.479855
Primary somatosensory cortex, hindlimb region, layer 2/3	0.570948
Primary somatosensory cortex, hindlimb region, layer 4	0.398333
Primary somatosensory cortex, hindlimb region, layer 5	0.474013
Primary somatosensory cortex, hindlimb region, layer 6a	0.554095
Primary somatosensory cortex, hindlimb region, layer 6b	0.415029
Primary somatosensory cortex, upper lip region	0.152746
Primary somatosensory cortex, upper lip region, layer 1	0.133988
Primary somatosensory cortex, upper lip region, layer 2/3	0.157685
Primary somatosensory cortex, upper lip region, layer 4	0.0973682
Primary somatosensory cortex, upper lip region, layer 5	0.136896
Primary somatosensory cortex, upper lip region, layer 6a	0.122599
Primary somatosensory cortex, upper lip region, layer 6b	0.0753131
Primary somatosensory cortex, forelimb region	0.560153
Primary somatosensory cortex, forelimb region, layer 1	0.489729
Primary somatosensory cortex, forelimb region, layer 2/3	0.505932
Primary somatosensory cortex, forelimb region, layer 4	0.457345
Primary somatosensory cortex, forelimb region, layer 5	0.446872
Primary somatosensory cortex, forelimb region, layer 6a	0.452172
Primary somatosensory cortex, forelimb region, layer 6b	0.327361
Primary somatosensory cortex, trunk region	0.433502
Primary somatosensory cortex, trunk region, layer 1	0.363581
Primary somatosensory cortex, trunk region, layer 2/3	0.335544
Primary somatosensory cortex, trunk region, layer 4	0.308754
Primary somatosensory cortex, trunk region, layer 5	0.324562
Primary somatosensory cortex, trunk region, layer 6a	0.307563
Primary somatosensory cortex, trunk region, layer 6b	0.274223
Secondary somatosensory cortex	0.686735
Secondary somatosensory cortex, layer 1	0.566798
Secondary somatosensory cortex, layer 2/3	0.59588
Secondary somatosensory cortex, layer 4	0.488077
Secondary somatosensory cortex, layer 5	0.53746
Secondary somatosensory cortex, layer 6a	0.564596
Secondary somatosensory cortex, layer 6b	0.379436
Cingulate cortex, area 24a (infralimbic)	0.375962
Cingulate cortex, area 24a (infralimbic), layer 1	0.283654
Cingulate cortex, area 24a (infralimbic), layer 4	0.247525
Cingulate cortex, area 24a (infralimbic), layer 5	0.322478
Cingulate cortex, area 24a (infralimbic), layer 6a	0.234019
Cingulate cortex, area 24a (infralimbic), layer 6b	0.205576
Dysgranular insular cortex	0.406961
Dysgranular insular cortex, layer 1	0.323362
Gustatory areas, layer 2/3	0.339769
Dysgranular insular cortex, layer 4	0.173941
Dysgranular insular cortex, layer 5	0.289582
Dysgranular insular cortex, layer 6a	0.330968
Dysgranular insular cortex, layer 6b	0.0996078
Granular insular cortex	0.50848
Granular insular cortex, layer 1	0.416739
Granular insular cortex, layer 2/3	0.480086
Granular insular cortex, layer 4	0.312675
Granular insular cortex, layer 5	0.36269
Granular insular cortex, layer 6a	0.419012
Granular insular cortex, layer 6b	0.215158
Auditory cortex	0.617574
Secondary auditory cortex, dorsal area	0.286515
Secondary auditory cortex, dorsal area, layer 1	0.236496
Secondary auditory cortex, dorsal area, layer 2/3	0.249941
Secondary auditory cortex, dorsal area, layer 4	0.196892
Secondary auditory cortex, dorsal area, layer 5	0.224161
Secondary auditory cortex, dorsal area, layer 6a	0.255317
Secondary auditory cortex, dorsal area, layer 6b	0.201417
Primary auditory cortex	0.372734
Primary auditory cortex, layer 1	0.216405
Primary auditory cortex, layer 2/3	0.287055
Primary auditory cortex, layer 4	0.253909
Primary auditory cortex, layer 5	0.316224
Primary auditory cortex, layer 6a	0.330936
Primary auditory cortex, layer 6b	0.293734
Secondary auditory cortex, ventral area	0.270885
Secondary auditory cortex, ventral area, layer 1	0.133175
Secondary auditory cortex, ventral area, layer 2/3	0.17591
Secondary auditory cortex, ventral area, layer 4	0.147345
Secondary auditory cortex, ventral area, layer 5	0.231657
Secondary auditory cortex, ventral area, layer 6a	0.30148
Secondary auditory cortex, ventral area, layer 6b	0.236971
Visual cortex	0.80979
Secondary visual cortex, lateral area	0.580941
Secondary visual cortex, lateral area, anterior region	0.56572
Secondary visual cortex, lateral area, anterior region, layer1	0.404869
Secondary visual cortex, lateral area, anterior region, layer2/3	0.478216
Secondary visual cortex, lateral area, anterior region, layer4	0.356916
Secondary visual cortex, lateral area, anterior region, layer5	0.471153
Secondary visual cortex, lateral area, anterior region, layer6a	0.446219
Secondary visual cortex, lateral area, anterior region, layer6b	0.293486
Secondary visual cortex, lateral area, intermediate region	0.572962
Secondary visual cortex, lateral area, intermediate region, layer1	0.414433
Secondary visual cortex, lateral area, intermediate region, layer2/3	0.42649
Secondary visual cortex, lateral area, intermediate region, layer4	0.370931
Secondary visual cortex, lateral area, intermediate region, layer5	0.507502
Secondary visual cortex, lateral area, intermediate region, layer6a	0.50777
Secondary visual cortex, lateral area, intermediate region, layer6b	0.351648
Secondary visual cortex, lateral area, posterior region	0.249789
Secondary visual cortex, lateral area, posterior region, layer1	0.105061
Secondary visual cortex, lateral area, posterior region, layer2/3	0.126129
Secondary visual cortex, lateral area, posterior region, layer4	0.100533
Secondary visual cortex, lateral area, posterior region, layer15	0.204071
Secondary visual cortex, lateral area, posterior region, layer6a	0.28048
Secondary visual cortex, lateral area, posterior region, layer6b	0.191582
Secondary Visual Cortex, Medial area	0.490926
Secondary visual cortex, mediomedial area, anterior region	0.156486
Secondary visual cortex, mediomedial area, anterior region, layer1	0.124731
Secondary visual cortex, mediomedial area, anterior region, layer2/3	0.10813
Secondary visual cortex, mediomedial area, anterior region, layer4	0.0646285
Secondary visual cortex, mediomedial area, anterior region, layer5	0.1315
Secondary visual cortex, mediomedial area, anterior region, layer6a	0.127825
Secondary visual cortex, mediomedial area, anterior region, layer6b	0.10073
Secondary visual cortex, mediomedial area, posterior region	0.440029
Secondary visual cortex, mediomedial area, posterior region, layer1	0.318404
Secondary visual cortex, mediomedial area, posterior region, layer2/3	0.31057
Secondary visual cortex, mediomedial area, posterior region, layer4	0.138772
Secondary visual cortex, mediomedial area, posterior region, layer5	0.386047
Secondary visual cortex, mediomedial area, posterior region, layer6a	0.27928
Secondary visual cortex, mediomedial area, posterior region, layer6b	0.0427673
Primary visual cortex	0.730123
Primary visual cortex, layer1	0.251697
Primary visual cortex, layer2/3	0.254705
Primary visual cortex, layer4	0.183314
Primary visual cortex, layer5	0.237016
Primary visual cortex, layer6a	0.196686
Primary visual cortex, layer6b	0.0565035
Cingulate cortex	0.616436
Cingulate cortex, area 24b2	0.301263
Cingulate cortex, area 24b2, layer1	0.256502
Cingulate cortex, area 24b2, layer2/3	0.268869
Cingulate cortex, area 24b2, layer5	0.251283
Cingulate cortex, area 24b2, layer6a	0.210729
Cingulate cortex, area 24b2, layer6b	0.123984
Cingulate cortex, area 24a2	0.409101
Cingulate cortex, area 24a2, layer1	0.302688
Cingulate cortex, area 24a2, layer2/3	0.388605
Cingulate cortex, area 24a2, layer5	0.300634
Cingulate cortex, area 24a2, layer6a	0.250279
Cingulate cortex, area 24a2, layer6b	0.137877
Cingulate cortex, area 32 (Prelimbic cortex)	0.575959
Cingulate cortex, area 32 (Prelimbic cortex), layer1	0.399123
Cingulate cortex, area 32 (Prelimbic cortex), layer2/3	0.378072
Cingulate cortex, area 32 (Prelimbic cortex), layer5	0.466751
Cingulate cortex, area 32 (Prelimbic cortex), layer6a	0.429701
Orbital cortex	0.599788
Lateral orbital cortex	0.525444
Lateral orbital cortex, layer1	0.376558
Lateral orbital cortex, layer2/3	0.405392
Lateral orbital cortex, layer5	0.410779
Lateral orbital cortex, layer6a	0.178765
Medial orbital cortex	0.45623
Medial orbital cortex, layer1	0.279662
Medial orbital cortex, layer5	0.301401
Medial orbital cortex, layer6a	0.289316
Medial orbital cortex, layer6b	0.0330688
Agranular insular cortex	0.652828
Agranular insular cortex, dorsal part	0.442122
Agranular insular cortex, dorsal part, layer1	0.263976
Agranular insular cortex, dorsal part, layer2/3	0.286142
Agranular insular cortex, dorsal part, layer5	0.31438
Agranular insular cortex, dorsal part, layer6a	0.308414
Agranular insular cortex, posterior part	0.578953
Agranular insular cortex, posterior part, layer1	0.497566
Agranular insular cortex, posterior part, layer2/3	0.452322
Agranular insular cortex, posterior part, layer5	0.32313
Agranular insular cortex, posterior part, layer6a	0.310265
Agranular insular cortex, ventral part	0.440399
Agranular insular cortex, ventral part, layer1	0.300767
Agranular insular cortex, ventral part, layer2/3	0.270833
Agranular insular cortex, ventral part, layer5	0.324956
Agranular insular cortex, ventral part, layer6a	0.20873
Cingulate cortex, area 29 and 30 (retrosplenial cortex)	0.777458
Cingulate cortex, area 30 (Retrosplenial dysgranular cortex)	0.577175
Cingulate cortex, area 30 (Retrosplenial dysgranular cortex), layer1	0.456186
Cingulate cortex, area 30 (Retrosplenial dysgranular cortex), layer2/3	0.506202
Cingulate cortex, area 30 (Retrosplenial dysgranular cortex), layer5	0.439751
Cingulate cortex, area 30 (Retrosplenial dysgranular cortex), layer6a	0.36631
Cingulate cortex, area 30 (Retrosplenial dysgranular cortex), layer6b	0.147858
Cingulate cortex, area 29 (Retrosplenial granular cortex)	0.757441
Cingulate cortex, area 29c (Retrosplenial granular cortex c)	0.557428
Cingulate cortex, area 29c (Retrosplenial granular cortex c), layer1	0.389707
Cingulate cortex, area 29c (Retrosplenial granular cortex c), layer2/3	0.390008
Cingulate cortex, area 29c (Retrosplenial granular cortex c), layer5	0.372018
Cingulate cortex, area 29c (Retrosplenial granular cortex c), layer6a	0.349259
Cingulate cortex, area 29c (Retrosplenial granular cortex c), layer6b	0.19575
parietal association cortex	0.35526
Temporal association cortex	0.414356
Temporal association cortex, layer1	0.262237
Temporal association cortex, layer2/3	0.289806
Temporal association cortex, layer4	0.192249
Temporal association cortex, layer5	0.355254
Temporal association cortex, layer6a	0.396461
Temporal association cortex, layer6b	0.268014
Perihinal cortex	0.438835
Perihinal cortex, layer6a	0.24475
Perihinal cortex, layer6b	0.124038
Perihinal cortex, layer1	0.378172
Perihinal cortex, layer5	0.366189
Perihinal cortex, layer2/3	0.391362
Ectorhinal cortex	0.419498
Ectorhinal cortex, layer1	0.247955
Ectorhinal cortex, layer2/3	0.320365
Ectorhinal cortex, layer5	0.329668
Ectorhinal cortex, layer6a	0.352525
Ectorhinal cortex, layer6b	0.234354
Olfactory areas	0.837975
Main olfactory bulb	0.845566
Glomerular layer of the olfactory bulb	0.491615
Granule cell layer of the olfactory bulb	0.705454
Internal plxiform layer of the olfactory bulb	0.238361
Mitral cell layer of the olfactory bulb	0.205368
External plexiform layer of the olfactory bulb	0.582837
Accessory olfactory bulb	0.563801
Glomerular layer of the accessory olfactory bulb	0.276759
Granule cell layer of the accessory olfactory bulb	0.214652
Mitral cell layer of the accessory olfactory bulb	0.15436
Anterior olfactory area	0.565041
Anterior olfactory area dorsal part	0.151517
Anterior olfactory area external part	0.0167468
Anterior olfactory area lateral part	0.422165
Anterior olfactory area medial part	0.418654
Anterior olfactory area, posteroventral part	0.420504
Anterior olfactory area layer 1	0.303488
Taenia tecta	0.42254
Dorsal tenia tecta, layer 1	0.137235
Dorsal tenia tecta, layer 2	0.106494
Dorsal tenia tecta, layer 3	0.185959
Dorsal tenia tecta, layer 4	0.224269
Ventral tenia tecta, layer 1	0.34966
Ventral tenia tecta, layer 2	0.308191
Ventral tenia tecta, layer 3	0.195019
Cingulate cortex, area 25 (dorsal peduncular cortex)	0.250775
Cingulate cortex, area 25 (dorsal peduncular cortex), layer1	0.190398
Cingulate cortex, area 25 (dorsal peduncular cortex), layer2/3	0.111858
Cingulate cortex, area 25 (dorsal peduncular cortex), layer5	0.0823235
Cingulate cortex, area 25 (dorsal peduncular cortex), layer6a	0.110388
Piriform cortex	0.806631
Piriform cortex 1	0.639274
Piriform cortex 2	0.450963
Piriform cortex 3	0.600268
Nucleus of the lateral olfactory tract	0.331442
Nucleus of the lateral olfactory tract 1	0.267214
Nucleus of the lateral olfactory tract 2	0.279539
Nucleus of the lateral olfactory tract 3	0.197548
cortical amygdaloid nucleus	0.689637
Anterior cortical amygdaloid nucleus	0.579254
Anterior cortical amygdaloid nucleus, layer1	0.492011
Anterior cortical amygdaloid nucleus, layer2	0.25157
Posterior cortical amygdaloid area	0.685749
Posterolateral cortical amygdaloid area	0.451416
Posterolateral cortical amygdaloid area 1	0.405487
Posterolateral cortical amygdaloid area 2	0.315808
Posterolateral cortical amygdaloid area 3	0.299907
Posteromedial cortical amygdaloid area	0.676402
Posteromedial cortical amygdaloid area 1	0.432291
Posteromedial cortical amygdaloid area 2	0.399457
Posteromedial cortical amygdaloid area 3	0.616282
Rostral amygdalopiriform area	0.313379
Rostral amygdalopiriform area 1	0.318586
Rostral amygdalopiriform area 2	0.208264
Rostral amygdalopiriform area 3	0.252109
Amygdalopiriform transition area	0.411836
Postpiriform transition area, layers 1	0.223399
Postpiriform transition area, layers 3	0.408444
Hippocampal formation	0.905232
Hippocampal region	0.901461
'Ammon''s horn'	0.850425
Field CA1 of the hippocampus	0.765372
Field CA1 of the hippocampus- lacunosum moleculare layer of the hippocampus	0.520706
Field CA1 of the hippocampus- oriens layer of the hippocampus	0.572936
Field CA1 of the hippocampus- pyramidal layer of the hippocampus	0.355032
Field CA1 of the hippocampus- radiatum layer of the hippocampus	0.634074
Field CA2 of the hippocampus	0.405192
Field CA2 of the hippocampus- lacunosum moleculare layer of the hippocampus	0.260936
Field CA2 of the hippocampus- oriens layer of the hippocampus	0.34813
Field CA2 of the hippocampus- pyramidal layer of the hippocampus	0.258439
Field CA2 of the hippocampus- radiatum layer of the hippocampus	0.307571
Field CA3 of the hippocampus	0.79539
Field CA3 of the hippocampus- lacunosum moleculare layer of the hippocampus	0.259344
Field CA3 of the hippocampus- stratum lucidum of the hippocampus	0.220731
Field CA3 of the hippocampus- oriens layer of the hippocampus	0.57868
Field CA3 of the hippocampus- pyramidal layer of the hippocampus	0.501972
Field CA3 of the hippocampus- radiatum layer of the hippocampus	0.541825
Dentate gyrus	0.823783
Molecular layer of the dentate gyrus	0.624809
Polymorph layer of the dentate gyrus	0.432392
Granule cell layer of the dentate gyrus	0.489905
Fasciola cinereum	0.224603
Induseum griseum	0.157715
Retrohippocampal region	0.80407
Entorhinal area	0.780552
Dorsolateral entorhinal cortex	0.492297
Dorsolateral entorhinal cortex, layer 1	0.384284
Dorsolateral entorhinal cortex, layer 2/3	0.176694
Dorsolateral entorhinal cortex, layer 3	0.363326
Dorsolateral entorhinal cortex, layer 5	0.367713
Dorsolateral entorhinal cortex, layer 6a	0.262948
Dorsolateral entorhinal cortex, layer 6b	0.0829088
Dorsal intermediate entorhinal cortex	0.000814102
Dorsal intermediate entorhinal cortex, layer 1	0.00193095
Dorsal intermediate entorhinal cortex, layer 2	0.000873045
Ventral intermediate entorhinal cortex	0.0683084
Ventral intermediate entorhinal cortex, layer 1	0.129089
Ventral intermediate entorhinal cortex, layer 2	0.0197448
Ventral intermediate entorhinal cortex, layer 3	0.010769
Parasubiculum	0.596716
Parasubiculum, layer 2	0.469826
Parasubiculum, layer 3	0.281897
Postsubiculum	0.456887
Postsubiculum, layer 1	0.320841
Postsubiculum, layer 3	0.218027
Presubiculum	0.4133
Presubiculum, layer 2	0.320739
Presubiculum, layer 3	0.295042
Subiculum	0.678518
Dorsal subiculum	0.475471
Dorsal subiculum, molecular layer	0.0154033
Dorsal subiculum, pyramidal layer	0.0290763
Ventral subiculum	0.336495
Ventral subiculum, molecular layer	0.126285
Ventral subiculum, pyramidal layer	0.144183
Ventral subiculum, stratum radiatum	0.0654096
Cortical subplate	0.659208
Claustrum	0.493019
Endopiriform nucleus	0.541581
Dorsal endopiriform nucleus	0.534826
Ventral endopiriform nucleus	0.248378
Lateral amygdaloid nucleus	0.664154
Basolateral amygdalar nucleus	0.661543
Basolateral amygdaloid nucleus, anterior part	0.589019
Basolateral amygdaloid nucleus, posterior part	0.526122
Basolateral amygdaloid nucleus, ventral part	0.306459
Basomedial amygdalar nucleus	0.544563
Basomedial amygdaloid nucleus, anterior part	0.469421
Basomedial amygdaloid nucleus, posterior part	0.454934
Amygdalohippocampal area	0.424536
Cerebral nuclei	0.747087
Striatum	0.688622
Striatum dorsal region	0.58984
Caudate Putamen	0.58984
Striatum ventral region	0.75469
Accumbens nucleus	0.760732
Interstitial nucleus of the posterior limb of the anterior commissure	0.405722
Olfactory tubercle	0.775779
Island of Calleja	0.0535902
Island of Calleja, major island	0.281544
Olfactory tubercle 1	0.605657
Olfactory tubercle 2	0.504925
Olfactory tubercle 3	0.472086
Lateral septal complex	0.790886
Lateral septal nucleus	0.796531
Lateral septal nucleus, dorsal part	0.547213
Lateral septal nucleus, intermediate part	0.581573
Lateral septal nucleus, ventral part	0.00534011
Septofimbrial nucleus	0.300356
Septohippocampal nucleus	0.195053
Striatum-like amygdalar nuclei	0.621145
Anterior amygdaloid area	0.424955
Central amygdalar nucleus	0.682399
Central amygdaloid nucleus, capsular part	0.312264
Central amygdaloid nucleus, lateral part	0.318129
Central amygdaloid nucleus, medial part	0.445597
Intercalated nuclei of the amygdala	0.247788
Medial amygdaloid nucleus	0.59722
Medial amygdaloid nucleus, anterodorsal part	0.151823
Medial amygdaloid nucleus, anterventral part	0.00306973
Medial amygdaloid nucleus, posterodorsal part	0.306375
Medial amygdaloid nucleus, posteroventral part	0.127271
Pallidum	0.678445
Globus pallidus	0.747929
Entopeduncular nucleus	0.391896
Substantia innominata	0.259366
Pallidum, medial region	0.510378
Medial septal complex	0.532967
Medial septal nucleus	0.514533
Diagonal band nucleus	0.480802
Nucleus of the vertical limb of the diagonal band	0.265793
Triangular septal nucleus	0.350781
Pallidum, caudal region	0.616997
Bed nuclei of the stria terminalis	0.605877
Bed nuclei of the stria terminalis, anterior division	0.250426
Bed nucleus of the stria terminalis, medial division, anterolateral part	0.00347687
Bed nucleus of the stria terminalis, medial division, anterior part	0.342312
Bed nuclei of the stria terminalis, fusiform nucleus	0.396588
Bed nucleus of the stria terminalis, lateral division, juxtacapsular part	0.203034
Bed nucleus of the stria terminalis, lateral division, dorsal part	0.363233
Bed nucleus of the stria terminalis, medial division, posterolateral part	0.000693001
Bed nuclei of the stria terminalis, posterior division	0.340749
Bed nucleus of the stria terminalis, medial division, anteromedial part	0.04506
Bed nucleus of the stria terminalis, medial division, posterointermediate part	0.374733
Bed nucleus of the anterior commissure	0.580411
Cerebellum	0.866432
Cerebellar cortex	0.878752
Vermal regions	0.839212
Lobule 2 of the cerebellar vermis	0.714954
Lobule 2 of the cerebellar vermis, molecular layer	0.510015
Lobule 2 of the cerebellar vermis, granular layer	0.51641
Lobule 3 of the cerebellar vermis	0.690327
Lobule 3 of the cerebellar vermis, molecular layer	0.435074
Lobule 3 of the cerebellar vermis, granular layer	0.543154
Culmen	0.699681
Lobules 4 and 5 of the cerebellar vermis	0.699958
Lobules 4 and 5 of the cerebellar vermis, molecular layer	0.389222
Lobules 4 and 5 of the cerebellar vermis, granular layer	0.436549
Lobule 6 of the cerebellar vermis	0.598085
Lobule 6 of the cerebellar vermis, molecular layer	0.373334
Lobule 6 of the cerebellar vermis, granular layer	0.413375
Lobule 7 of the cerebellar vermis	0.300234
Lobule 7 of the cerebellar vermis, molecular layer	0.173852
Lobule 7 of the cerebellar vermis, granular layer	0.158716
Lobule 8 of the cerebellar vermis	0.406816
Lobule 8 of the cerebellar vermis, molecular layer	0.137931
Lobule 8 of the cerebellar vermis, granular layer	0.28359
Lobule 9 of the cerebellar vermis	0.714577
Lobule 9 of the cerebellar vermis, molecular layer	0.487018
Lobule 9 of the cerebellar vermis	0.458861
Lobule 10 of the cerebellar vermis	0.767285
Lobule 10 of the cerebellar vermis, molecular layer	0.450699
Lobule 10 of the cerebellar vermis, granular layer	0.64235
Hemispheric regions	0.858175
Simple lobule	0.756156
Simple lobule, molecular layer	0.548805
Simple lobule, granular layer	0.547835
Crus 1 of the ansiform lobule	0.667026
Crus 1 of the ansiform lobule, molecular layer	0.307028
Crus 1 of the ansiform lobule, granular layer	0.453716
Crus 2 of the ansiform lobule	0.710795
Crus 2 of the ansiform lobule, molecular layer	0.544123
Crus 2 of the ansiform lobule, granular layer	0.34206
Paramedian lobule	0.660264
Paramedian lobule, molecular layer	0.376492
Paramedian lobule, granular layer	0.487594
Copula of the pyramis	0.603355
Copula of the pyramis, molecular layer	0.581793
Copula of the pyramis, granular layer	0.287867
Paraflocculus	0.669385
Paraflocculus, molecular layer	0.319713
Paraflocculus, granular layer	0.529061
Flocculus	0.456559
Flocculus, molecular layer	0.305655
Flocculus, granular layer	0.261818
Cerebellar nuclei	0.63994
Medial cerebellar nucleus	0.618774
Interposed cerebellar nucleus	0.58911
Dentate nucleus	0.514384
Lateral (dentate) cerebellar nucleus	0.54939
Brain stem	0.890434
Interbrain	0.883862
Thalamus	0.882852
Thalamus, sensory-motor cortex related	0.759065
Ventral group thalamic nucleus	0.801129
Ventrolateral thalamic nucleus	0.48242
Ventromedial thalamic nucleus	0.546383
Ventral posterior thalamic nucleus	0.724528
Ventral posterolateral thalamic nucleus	0.422409
Ventral posteromedial thalamic nucleus	0.559285
Subparafascicular thalamic nucleus	0.0409407
Subparafascicular thalamic nucleus, parvicellular part	0.0443319
Peripeduncular nucleus	0.360073
Geniculate group of the thalamus	0.719919
Medial geniculate nucleus	0.6567
Medial geniculate nucleus, dorsal part	0.348416
Medial geniculate nucleus, ventral part	0.589467
Medial geniculate nucleus, medial part	0.260942
Dorsal lateral geniculate nucleus	0.780899
Thalamus, polymodal association cortex related	0.795057
Lateral group of the dorsal thalamus	0.687663
Lateral posterior thalamic nucleus	0.638963
Posterior thalamic nuclear group	0.57101
Posterior limitans thalamic nucleus	0.149594
Suprageniculate thalamic nucleus	0.17152
Anterior group of the dorsal thalamus	0.757713
Anteroventral thalamic nucleus	0.729838
Anteromedial thalamic nucleus	0.650816
Anteromedial thalamic nucleus, ventral part	0.0857242
Anterodorsal thalamic nucleus	0.665355
Interanteromedial thalamic nucleus	0.246628
Interanterodorsal thalamic nucleus	0.355172
Lateral dorsal nucleus of thalamus	0.745272
Laterodorsal thalamic nucleus, ventrolateral part	0.525499
Medial group of the dorsal thalamus	0.661351
Intermediodorsal thalamic nucleus	0.364092
Mediodorsal thalamic nucleus	0.672047
Mediodorsal thalamic nucleus, central part	0.318524
Mediodorsal thalamic nucleus, lateral part	0.399246
Mediodorsal thalamic nucleus, medial part	0.462219
Submedius thalamic nucleus	0.513313
Midline group of the dorsal thalamus	0.54525
Paraventricular nucleus of the thalamus	0.317881
Parataenial thalamic nucleus	0.347679
Reuniens area	0.58172
Intralaminar nuclei of the dorsal thalamus	0.498382
Rhomboid thalamic nucleus	0.325914
Central medial thalamic nucleus	0.461292
Paracentral thalamic nucleus	0.260645
Centrolateral thalamic nucleus	0.328497
Parafascicular thalamic nucleus	0.401915
Reticular nucleus (prethalamus)	0.718982
Geniculate group, ventral thalamus	0.676361
Intergeniculate leaflet	0.333889
Pregeniculate nucleus of the prethalamus	0.683181
Subgeniculate nucleus of the prethalamus	0.209386
Epithalamus	0.724147
Medial habenular nucleus	0.709088
Lateral habenular nucleus	0.62164
Hypothalamus	0.8234
Periventricular zone	0.28835
Supraoptic nucleus	0.0612526
Paraventricular thalamic nucleus, anterior part	0.345936
Paraventricular hypothalamic nucleus, magnocellular division	0.239607
Paraventricular hypothalamic nucleus, lateral magnocellular part	0.126152
Paraventricular hypothalamic nucleus, parvicellular division	0.362967
Paraventricular hypothalamic nucleus, anterior parivcellular part	0.353295
Paraventricular hypothalamic nucleus, medial parvicellular part	0.12928
Paraventricular hypothalamic nucleus, ventral part	0.129317
Arcuate hypothalamic nucleus	0.301525
Periventricular region	0.465917
Anteroventral periventricular nucleus	0.147109
Dorsomedial hypothalamic nucleus	0.365928
Dorsomedial nucleus of the hypothalamus, anterior part	0.18887
Median preoptic nucleus	0.219403
Medial preoptic area	0.380792
Vascular organ of the lamina terminalis	0.089697
Parastrial nucleus	0.394366
Periventricular hypothalamic nucleus	0.175321
Subparaventricular zone of the hypothalamus	0.132907
Suprachiasmatic nucleus	0.312937
Subfornical organ	0.286426
Ventrolateral preoptic nucleus	0.269679
Hypothalamic medial zone	0.603497
Anterior hypothalamic nucleus	0.632797
Anterior hypothalamic area, anterior part	0.0111347
Anterior hypothalamic area, central part	0.567089
Anterior hypothalamic area, posterior part	0.508301
Mammillary body	0.584488
Lateral mamilllary nucleus	0.413951
Medial mammillary nucleus, medial part	0.574594
Medial mammillary nucleus, median part	0.116193
Retromamillary nucleus	0.30253
Retromamillary nucleus, medial part	0.251559
Tuberomammillary nucleus	0.121665
Dorsal tuberomammillary nucleus	0.25
Ventral tuberomammillary nucleus	0.0734214
Medial preoptic nucleus	0.495115
Medial preoptic nucleus, lateral part	0.339595
Medial preoptic nucleus, medial part	0.418453
Premamillary nucleus, dorsal part	0.00160707
Premamillary nucleus, ventral part	0.265412
Paraventricular hypothalamic nucleus, descending division	0.00407886
Paraventricular hypothalamic nucleus, dorsal cap	0.011976
Ventromedial hypothalamic nucleus	0.61311
Ventromedial hypothalamic nucleus, central part	0.495174
Ventromedial hypothalamic nucleus, dorsomedial part	0.424815
Ventromedial hypothalamic nucleus, ventrolateral part	0.551433
Posterior hypothalamic area	0.489771
Posterior hypothalamic nucleus	0.489771
Hypothalamic lateral zone	0.674724
Lateral hypothalamic area	0.541846
Lateral preoptic area	0.391433
Parasubthalamic nucleus	0.0659664
Retrochiasmatic area	0.387761
Subthalamic nucleus	0.568621
Medial tuberal nucleus	0.232624
Zona incerta	0.680434
Midbrain	0.871313
Midbrain, sensory related	0.872103
Superior colliculus	0.884299
Superior colliculus, sensory related	0.800716
Optic layer of the superior colliculus	0.334779
Superficial gray layer of the superior colliculus	0.619299
Zonal layer of superior colliculus	0.464793
Inferior colliculus	0.853678
Central nucleus of the inferior colliculus	0.618167
Dorsal cortex of the inferior colliculus	0.445718
External cortex of the inferior colliculus	0.600319
Nucleus of the brachium of the inferior colliculus	0.215934
Parabigeminal nucleus	0.520768
Midbrain, motor related	0.75107
Substantia nigra, reticular part	0.722362
Ventral tegmental area	0.337539
Retroisthmic nucleus	0.369177
Superior colliculus, motor related	0.842173
Deep gray layer of the superior colliculus	0.561987
Deep white layer of the superior colliculus	0.181439
Intermediate white layer of the superior colliculus	0.435175
Intermediate gray layer of the superior colliculus	0.59632
Periaqueductal gray	0.743342
Precommissural nucleus	0.511264
Interstitial nucleus of Cajal	0.268301
Nucleus of Darkschewitsch	0.596813
Pretectal region	0.67122
Anterior pretectal nucleus	0.746668
Medial pretectal area	0.234127
Nucleus of the optic tract	0.382696
Nucleus of the posterior commissure	0.305414
Olivary pretectal nucleus	0.284885
Cuneiform nucleus	0.241825
Red nucleus	0.580677
Oculomotor nerve	0.463712
Edinger-Westphal nucleus	0.332163
Trochlear nucleus	0.107473
Ventral tegmental nucleus	0.599024
Anterior tegmental nucleus	0.0155106
Lateral terminal nucleus of the accessory optic tract	0.0650155
Midbrain, behavioral state related	0.454745
Substantia nigra, compact part	0.284931
Pedunculotegmental nucleus	0.516684
Midbrain raphÈ nuclei	0.483142
Interfascicular nucleus	0.167192
Interpeduncular nucleus	0.6108
Rostral linear nucleus (midbrain)	0.250492
Caudal linear nucleus of the raphÈ	0.168078
Dorsal raphÈ nucleus	0.287072
Hindbrain	0.824655
Pons	0.654141
Pons, sensory related	0.602707
Paralemniscal nucleus	0.521613
Dorsal nucleus of the lateral lemniscus	0.212562
Ventral nucleus of the lateral lemniscus	0.246364
Principal sensory trigeminal nucleus	0.653054
Parabrachial nucleus	0.551879
Kolliker-Fuse nucleus	0.055666
Lateral parabrachial nucleus	0.620534
Lateral parabrachial nucleus, central part	0.0280999
Lateral parabrachial nucleus, dorsal part	0.309307
Lateral parabrachial nucleus, external part	0.148281
Lateral parabrachial nucleus, superior part	0.0126659
Lateral parabrachial nucleus, central part	0.141057
Medial parabrachial nucleus	0.400755
Medial parabrachial nucleus, external part	0.165884
Superior olivary complex	0.49551
Superior olivary complex, periolivary nucleus	0.207237
Medial superior olive	0.0292056
Lateral superior olive	0.274703
Pons, motor related	0.496503
Barrington nucleus	0.143276
Dorsal tegmental nucleus	0.371419
Central gray	0.44957
Pontine nuclei	0.515537
Supratrigeminal nucleus	0.230098
Reticulotegmental nucleus of the pons	0.437784
Motor trigeminal nucleus	0.491099
Pons, behavioral state related	0.22598
Nucleus raphÈ	0.654017
Paramedian raphÈ nucleus	0.533761
Median raphÈ nucleus	0.522749
Locus coeruleus	0.25461
Laterodorsal tegmental nucleus	0.26237
Laterodorsal tegmental nucleus, dorsal part	0.332367
Pontine raphÈ nucleus	0.249677
Medulla	0.811046
Medulla, sensory related	0.691454
Area postrema	0.535642
Cochlear nuclei	0.632776
Granule cell layer of the cochlear nuclei	0.0649926
Dorsal cochlear nucleus	0.573695
Ventral cochlear nucleus	0.459692
Dorsal column nuclei	0.432051
Cuneate nucleus	0.439948
External cuneate nucleus	0.460131
Nucleus of the trapezoid body	0.376322
Solitary nucleus	0.613869
Solitary nucleus, central part	0.276083
Solitary nucleus, commissural part	0.00539447
Solitary nucleus, gelatinous part	0.0680128
Solitary nucleus, lateral part	0.256364
Solitary nucleus, medial part	0.312682
Spinal trigeminal nucleus, interpolar part	0.701072
Spinal trigeminal nucleus, oral part	0.514751
Dorsomedial spinal trigeminal nucleus	0.154396
Medulla, motor related	0.773865
Abducens nucleus	0.142764
Facial nucleus	0.671658
Facial motor nucleus, stylohyoid part	0.0882353
Ambiguus nucleus	0.246705
Ambiguus nucleus, compact part	0.255784
Vagus nerve nucleus	0.392131
Gigantocellular reticular nucleus	0.602751
Inferior olivary nucleus	0.610791
Intermediate reticular nucleus	0.59099
Inferior salivatory nucleus	0.0121049
Linear nucleus of the hindbrain	0.236158
Lateral reticular nucleus	0.434965
Paramedian reticular nucleus	0.230431
Medullary reticular nucleus, dorsal part	0.120123
Medullary reticular nucleus, ventral part	0.501289
Parvicellular reticular nucleus	0.431305
Parasolitary nucleus	0.293269
Lateral paragigantocellular nucleus	0.348046
Dorsal paragigantocellular nucleus	0.424746
Perihypoglossal nuclei	0.493438
Prepositus nucleus	0.582459
Parapyramidal nucleus	0.172883
Vestibulocerebellar nucleus	0.72577
Lateral vestibular nucleus	0.329979
Medial vestibular nucleus	0.62741
Spinal vestibular nucleus	0.568167
Superior vestibular nucleus	0.489552
Nucleus X	0.263584
Hypoglossal nucleus	0.604343
Nucleus Y of the vestibular complex	0.263019
Medulla, behavioral state related	0.244497
raphÈ magnus nucleus	0.222382
raphÈ pallidus nucleus	0.14231
raphÈ obscurus nucleus	0.0387597
