# Supplementary material for: Enhanced and unified anatomical labeling for a common mouse brain atlas
Source: Nat Commun. 2019 Nov 7;10:5067. doi: 10.1038/s41467-019-13057-w (PMC6838086; doi:10.1038/s41467-019-13057-w)
Supplement: Supplementary file 7 — Supplementary Data 5 [file 41467_2019_13057_MOESM7_ESM.zip]

Archive with 124 entries (123 files):
- Suppl_File2_CCFbackground/
- Suppl_File2_CCFbackground/AllenCCF_Z034.tif
- Suppl_File2_CCFbackground/AllenCCF_Z020.tif
- Suppl_File2_CCFbackground/AllenCCF_Z008.tif
- Suppl_File2_CCFbackground/AllenCCF_Z009.tif
- Suppl_File2_CCFbackground/AllenCCF_Z021.tif
- Suppl_File2_CCFbackground/AllenCCF_Z035.tif
- Suppl_File2_CCFbackground/AllenCCF_Z023.tif
- Suppl_File2_CCFbackground/AllenCCF_Z037.tif
- Suppl_File2_CCFbackground/AllenCCF_Z036.tif
- Suppl_File2_CCFbackground/AllenCCF_Z022.tif
- Suppl_File2_CCFbackground/AllenCCF_Z026.tif
- Suppl_File2_CCFbackground/AllenCCF_Z032.tif
- Suppl_File2_CCFbackground/AllenCCF_Z033.tif
- Suppl_File2_CCFbackground/AllenCCF_Z027.tif
- Suppl_File2_CCFbackground/AllenCCF_Z019.tif
- Suppl_File2_CCFbackground/AllenCCF_Z031.tif
- Suppl_File2_CCFbackground/AllenCCF_Z025.tif
- Suppl_File2_CCFbackground/AllenCCF_Z024.tif
- Suppl_File2_CCFbackground/AllenCCF_Z030.tif
- Suppl_File2_CCFbackground/AllenCCF_Z018.tif
- Suppl_File2_CCFbackground/AllenCCF_Z123.tif
- Suppl_File2_CCFbackground/AllenCCF_Z094.tif
- Suppl_File2_CCFbackground/AllenCCF_Z080.tif
- Suppl_File2_CCFbackground/AllenCCF_Z057.tif
- Suppl_File2_CCFbackground/AllenCCF_Z043.tif
- Suppl_File2_CCFbackground/AllenCCF_Z042.tif
- Suppl_File2_CCFbackground/AllenCCF_Z056.tif
- Suppl_File2_CCFbackground/AllenCCF_Z081.tif
- Suppl_File2_CCFbackground/AllenCCF_Z095.tif
- Suppl_File2_CCFbackground/AllenCCF_Z122.tif
- Suppl_File2_CCFbackground/AllenCCF_Z120.tif
- Suppl_File2_CCFbackground/AllenCCF_Z108.tif
- Suppl_File2_CCFbackground/AllenCCF_Z083.tif
- Suppl_File2_CCFbackground/AllenCCF_Z097.tif
- Suppl_File2_CCFbackground/AllenCCF_Z040.tif
- Suppl_File2_CCFbackground/AllenCCF_Z054.tif
- Suppl_File2_CCFbackground/AllenCCF_Z068.tif
- Suppl_File2_CCFbackground/AllenCCF_Z069.tif
- Suppl_File2_CCFbackground/AllenCCF_Z055.tif
- Suppl_File2_CCFbackground/AllenCCF_Z041.tif
- Suppl_File2_CCFbackground/AllenCCF_Z096.tif
- Suppl_File2_CCFbackground/AllenCCF_Z082.tif
- Suppl_File2_CCFbackground/AllenCCF_Z109.tif
- Suppl_File2_CCFbackground/AllenCCF_Z121.tif
- Suppl_File2_CCFbackground/AllenCCF_Z119.tif
- Suppl_File2_CCFbackground/AllenCCF_Z086.tif
- Suppl_File2_CCFbackground/AllenCCF_Z092.tif
- Suppl_File2_CCFbackground/AllenCCF_Z079.tif
- Suppl_File2_CCFbackground/AllenCCF_Z045.tif
- Suppl_File2_CCFbackground/AllenCCF_Z051.tif
- Suppl_File2_CCFbackground/AllenCCF_Z050.tif
- Suppl_File2_CCFbackground/AllenCCF_Z044.tif
- Suppl_File2_CCFbackground/AllenCCF_Z078.tif
- Suppl_File2_CCFbackground/AllenCCF_Z093.tif
- Suppl_File2_CCFbackground/AllenCCF_Z087.tif
- Suppl_File2_CCFbackground/AllenCCF_Z118.tif
- Suppl_File2_CCFbackground/AllenCCF_Z091.tif
- Suppl_File2_CCFbackground/AllenCCF_Z085.tif
- Suppl_File2_CCFbackground/AllenCCF_Z052.tif
- Suppl_File2_CCFbackground/AllenCCF_Z046.tif
- Suppl_File2_CCFbackground/AllenCCF_Z047.tif
- Suppl_File2_CCFbackground/AllenCCF_Z053.tif
- Suppl_File2_CCFbackground/AllenCCF_Z084.tif
- Suppl_File2_CCFbackground/AllenCCF_Z090.tif
- Suppl_File2_CCFbackground/AllenCCF_Z102.tif
- Suppl_File2_CCFbackground/AllenCCF_Z116.tif
- Suppl_File2_CCFbackground/AllenCCF_Z089.tif
- Suppl_File2_CCFbackground/AllenCCF_Z076.tif
- Suppl_File2_CCFbackground/AllenCCF_Z062.tif
- Suppl_File2_CCFbackground/AllenCCF_Z063.tif
- Suppl_File2_CCFbackground/AllenCCF_Z077.tif
- Suppl_File2_CCFbackground/AllenCCF_Z088.tif
- Suppl_File2_CCFbackground/AllenCCF_Z117.tif
- Suppl_File2_CCFbackground/AllenCCF_Z103.tif
- Suppl_File2_CCFbackground/AllenCCF_Z115.tif
- Suppl_File2_CCFbackground/AllenCCF_Z101.tif
- Suppl_File2_CCFbackground/AllenCCF_Z061.tif
- Suppl_File2_CCFbackground/AllenCCF_Z075.tif
- Suppl_File2_CCFbackground/AllenCCF_Z049.tif
- Suppl_File2_CCFbackground/AllenCCF_Z048.tif
- Suppl_File2_CCFbackground/AllenCCF_Z074.tif
- Suppl_File2_CCFbackground/AllenCCF_Z060.tif
- Suppl_File2_CCFbackground/AllenCCF_Z100.tif
- Suppl_File2_CCFbackground/AllenCCF_Z114.tif
- Suppl_File2_CCFbackground/AllenCCF_Z110.tif
- Suppl_File2_CCFbackground/AllenCCF_Z104.tif
- Suppl_File2_CCFbackground/AllenCCF_Z058.tif
- Suppl_File2_CCFbackground/AllenCCF_Z064.tif
- Suppl_File2_CCFbackground/AllenCCF_Z070.tif
- Suppl_File2_CCFbackground/AllenCCF_Z071.tif
- Suppl_File2_CCFbackground/AllenCCF_Z065.tif
- Suppl_File2_CCFbackground/AllenCCF_Z059.tif
- Suppl_File2_CCFbackground/AllenCCF_Z105.tif
- Suppl_File2_CCFbackground/AllenCCF_Z111.tif
- Suppl_File2_CCFbackground/AllenCCF_Z107.tif
- Suppl_File2_CCFbackground/AllenCCF_Z113.tif
- Suppl_File2_CCFbackground/AllenCCF_Z098.tif
- Suppl_File2_CCFbackground/AllenCCF_Z073.tif
- Suppl_File2_CCFbackground/AllenCCF_Z067.tif
- Suppl_File2_CCFbackground/AllenCCF_Z066.tif
- Suppl_File2_CCFbackground/AllenCCF_Z072.tif
- Suppl_File2_CCFbackground/AllenCCF_Z099.tif
- Suppl_File2_CCFbackground/AllenCCF_Z112.tif
- Suppl_File2_CCFbackground/AllenCCF_Z106.tif
- Suppl_File2_CCFbackground/AllenCCF_Z015.tif
- Suppl_File2_CCFbackground/AllenCCF_Z001.tif
- Suppl_File2_CCFbackground/AllenCCF_Z029.tif
- Suppl_File2_CCFbackground/AllenCCF_Z028.tif
- Suppl_File2_CCFbackground/AllenCCF_Z014.tif
- Suppl_File2_CCFbackground/AllenCCF_Z002.tif
- Suppl_File2_CCFbackground/AllenCCF_Z016.tif
- Suppl_File2_CCFbackground/AllenCCF_Z017.tif
- Suppl_File2_CCFbackground/AllenCCF_Z003.tif
- Suppl_File2_CCFbackground/AllenCCF_Z007.tif
- Suppl_File2_CCFbackground/AllenCCF_Z013.tif
- Suppl_File2_CCFbackground/AllenCCF_Z012.tif
- Suppl_File2_CCFbackground/AllenCCF_Z006.tif
- Suppl_File2_CCFbackground/AllenCCF_Z038.tif
- Suppl_File2_CCFbackground/AllenCCF_Z010.tif
- Suppl_File2_CCFbackground/AllenCCF_Z004.tif
- Suppl_File2_CCFbackground/AllenCCF_Z005.tif
- Suppl_File2_CCFbackground/AllenCCF_Z011.tif
- Suppl_File2_CCFbackground/AllenCCF_Z039.tif
