# Supplementary material for: Enhanced and unified anatomical labeling for a common mouse brain atlas
Source: Nat Commun. 2019 Nov 7;10:5067. doi: 10.1038/s41467-019-13057-w (PMC6838086; doi:10.1038/s41467-019-13057-w)
Supplement: Supplementary file 8 — Supplementary Data 6 [file 41467_2019_13057_MOESM8_ESM.zip]

Archive with 251 entries (248 files):
- Suppl_File3_Vector-drawing/
- Suppl_File3_Vector-drawing/50_AP-0.6_vector.ai
- __MACOSX/
- __MACOSX/Suppl_File3_Vector-drawing/
- __MACOSX/Suppl_File3_Vector-drawing/._50_AP-0.6_vector.ai
- Suppl_File3_Vector-drawing/23_AP+2.1_vector.ai
- __MACOSX/Suppl_File3_Vector-drawing/._23_AP+2.1_vector.ai
- Suppl_File3_Vector-drawing/1_AP+4.3_vector.ai
- __MACOSX/Suppl_File3_Vector-drawing/._1_AP+4.3_vector.ai
- Suppl_File3_Vector-drawing/88_AP-4.4_vector.ai
- __MACOSX/Suppl_File3_Vector-drawing/._88_AP-4.4_vector.ai
- Suppl_File3_Vector-drawing/28_AP+1.6_vector.ai
- __MACOSX/Suppl_File3_Vector-drawing/._28_AP+1.6_vector.ai
- Suppl_File3_Vector-drawing/51_AP-0.7_vector.ai
- __MACOSX/Suppl_File3_Vector-drawing/._51_AP-0.7_vector.ai
- Suppl_File3_Vector-drawing/89_AP-4.5_vector.ai
- __MACOSX/Suppl_File3_Vector-drawing/._89_AP-4.5_vector.ai
- Suppl_File3_Vector-drawing/123_AP-7.9_vector.ai
- __MACOSX/Suppl_File3_Vector-drawing/._123_AP-7.9_vector.ai
- Suppl_File3_Vector-drawing/3_AP+4.1_vector.ai
- __MACOSX/Suppl_File3_Vector-drawing/._3_AP+4.1_vector.ai
- Suppl_File3_Vector-drawing/21_AP+2.3_vector.ai
- __MACOSX/Suppl_File3_Vector-drawing/._21_AP+2.3_vector.ai
- Suppl_File3_Vector-drawing/44_AP+0.0_vector.ai
- __MACOSX/Suppl_File3_Vector-drawing/._44_AP+0.0_vector.ai
- Suppl_File3_Vector-drawing/122_AP-7.8_vector.ai
- __MACOSX/Suppl_File3_Vector-drawing/._122_AP-7.8_vector.ai
- Suppl_File3_Vector-drawing/18_AP+2.6_vector.ai
- __MACOSX/Suppl_File3_Vector-drawing/._18_AP+2.6_vector.ai
- Suppl_File3_Vector-drawing/9_AP+3.5_vector.ai
- __MACOSX/Suppl_File3_Vector-drawing/._9_AP+3.5_vector.ai
- Suppl_File3_Vector-drawing/39_AP+0.5_vector.ai
- __MACOSX/Suppl_File3_Vector-drawing/._39_AP+0.5_vector.ai
- Suppl_File3_Vector-drawing/36_AP+0.8_vector.ai
- __MACOSX/Suppl_File3_Vector-drawing/._36_AP+0.8_vector.ai
- Suppl_File3_Vector-drawing/93_AP-4.9_vector.ai
- __MACOSX/Suppl_File3_Vector-drawing/._93_AP-4.9_vector.ai
- Suppl_File3_Vector-drawing/115_AP-7.1_vector.ai
- __MACOSX/Suppl_File3_Vector-drawing/._115_AP-7.1_vector.ai
- Suppl_File3_Vector-drawing/6_AP+3.8_vector.ai
- __MACOSX/Suppl_File3_Vector-drawing/._6_AP+3.8_vector.ai
- Suppl_File3_Vector-drawing/46_AP-0.2_vector.ai
- __MACOSX/Suppl_File3_Vector-drawing/._46_AP-0.2_vector.ai
- Suppl_File3_Vector-drawing/.DS_Store
- __MACOSX/Suppl_File3_Vector-drawing/._.DS_Store
- Suppl_File3_Vector-drawing/75_AP-3.1_vector.ai
- __MACOSX/Suppl_File3_Vector-drawing/._75_AP-3.1_vector.ai
- Suppl_File3_Vector-drawing/92_AP-4.8_vector.ai
- __MACOSX/Suppl_File3_Vector-drawing/._92_AP-4.8_vector.ai
- Suppl_File3_Vector-drawing/114_AP-7.0_vector.ai
- __MACOSX/Suppl_File3_Vector-drawing/._114_AP-7.0_vector.ai
- Suppl_File3_Vector-drawing/25_AP+1.9_vector.ai
- __MACOSX/Suppl_File3_Vector-drawing/._25_AP+1.9_vector.ai
- Suppl_File3_Vector-drawing/74_AP-3.0_vector.ai
- __MACOSX/Suppl_File3_Vector-drawing/._74_AP-3.0_vector.ai
- Suppl_File3_Vector-drawing/47_AP-0.3_vector.ai
- __MACOSX/Suppl_File3_Vector-drawing/._47_AP-0.3_vector.ai
- Suppl_File3_Vector-drawing/15_AP+2.9_vector.ai
- __MACOSX/Suppl_File3_Vector-drawing/._15_AP+2.9_vector.ai
- Suppl_File3_Vector-drawing/77_AP-3.3_vector.ai
- __MACOSX/Suppl_File3_Vector-drawing/._77_AP-3.3_vector.ai
- Suppl_File3_Vector-drawing/20_AP+2.4_vector.ai
- __MACOSX/Suppl_File3_Vector-drawing/._20_AP+2.4_vector.ai
- Suppl_File3_Vector-drawing/117_AP-7.3_vector.ai
- __MACOSX/Suppl_File3_Vector-drawing/._117_AP-7.3_vector.ai
- Suppl_File3_Vector-drawing/42_AP+0.2_vector.ai
- __MACOSX/Suppl_File3_Vector-drawing/._42_AP+0.2_vector.ai
- Suppl_File3_Vector-drawing/76_AP-3.2_vector.ai
- __MACOSX/Suppl_File3_Vector-drawing/._76_AP-3.2_vector.ai
- Suppl_File3_Vector-drawing/45_AP-0.1_vector.ai
- __MACOSX/Suppl_File3_Vector-drawing/._45_AP-0.1_vector.ai
- Suppl_File3_Vector-drawing/116_AP-7.2_vector.ai
- __MACOSX/Suppl_File3_Vector-drawing/._116_AP-7.2_vector.ai
- Suppl_File3_Vector-drawing/52_AP-0.8_vector.ai
- __MACOSX/Suppl_File3_Vector-drawing/._52_AP-0.8_vector.ai
- Suppl_File3_Vector-drawing/87_AP-4.3_vector.ai
- __MACOSX/Suppl_File3_Vector-drawing/._87_AP-4.3_vector.ai
- Suppl_File3_Vector-drawing/31_AP+1.3_vector.ai
- __MACOSX/Suppl_File3_Vector-drawing/._31_AP+1.3_vector.ai
- Suppl_File3_Vector-drawing/53_AP-0.9_vector.ai
- __MACOSX/Suppl_File3_Vector-drawing/._53_AP-0.9_vector.ai
- Suppl_File3_Vector-drawing/86_AP-4.2_vector.ai
- __MACOSX/Suppl_File3_Vector-drawing/._86_AP-4.2_vector.ai
- Suppl_File3_Vector-drawing/85_AP-4.1_vector.ai
- __MACOSX/Suppl_File3_Vector-drawing/._85_AP-4.1_vector.ai
- Suppl_File3_Vector-drawing/121_AP-7.7_vector.ai
- __MACOSX/Suppl_File3_Vector-drawing/._121_AP-7.7_vector.ai
- Suppl_File3_Vector-drawing/12_AP+3.2_vector.ai
- __MACOSX/Suppl_File3_Vector-drawing/._12_AP+3.2_vector.ai
- Suppl_File3_Vector-drawing/84_AP-4.0_vector.ai
- __MACOSX/Suppl_File3_Vector-drawing/._84_AP-4.0_vector.ai
- Suppl_File3_Vector-drawing/120_AP-7.6_vector.ai
- __MACOSX/Suppl_File3_Vector-drawing/._120_AP-7.6_vector.ai
- Suppl_File3_Vector-drawing/33_AP+1.1_vector.ai
- __MACOSX/Suppl_File3_Vector-drawing/._33_AP+1.1_vector.ai
- Suppl_File3_Vector-drawing/91_AP-4.7_vector.ai
- __MACOSX/Suppl_File3_Vector-drawing/._91_AP-4.7_vector.ai
- Suppl_File3_Vector-drawing/49_AP-0.5_vector.ai
- __MACOSX/Suppl_File3_Vector-drawing/._49_AP-0.5_vector.ai
- Suppl_File3_Vector-drawing/30_AP+1.4_vector.ai
- __MACOSX/Suppl_File3_Vector-drawing/._30_AP+1.4_vector.ai
- Suppl_File3_Vector-drawing/90_AP-4.6_vector.ai
- __MACOSX/Suppl_File3_Vector-drawing/._90_AP-4.6_vector.ai
- Suppl_File3_Vector-drawing/27_AP+1.7_vector.ai
- __MACOSX/Suppl_File3_Vector-drawing/._27_AP+1.7_vector.ai
- Suppl_File3_Vector-drawing/48_AP-0.4_vector.ai
- __MACOSX/Suppl_File3_Vector-drawing/._48_AP-0.4_vector.ai
- Suppl_File3_Vector-drawing/17_AP+2.7_vector.ai
- __MACOSX/Suppl_File3_Vector-drawing/._17_AP+2.7_vector.ai
- Suppl_File3_Vector-drawing/78_AP-3.4_vector.ai
- __MACOSX/Suppl_File3_Vector-drawing/._78_AP-3.4_vector.ai
- Suppl_File3_Vector-drawing/118_AP-7.4_vector.ai
- __MACOSX/Suppl_File3_Vector-drawing/._118_AP-7.4_vector.ai
- Suppl_File3_Vector-drawing/14_AP+3.0_vector.ai
- __MACOSX/Suppl_File3_Vector-drawing/._14_AP+3.0_vector.ai
- Suppl_File3_Vector-drawing/79_AP-3.5_vector.ai
- __MACOSX/Suppl_File3_Vector-drawing/._79_AP-3.5_vector.ai
- Suppl_File3_Vector-drawing/119_AP-7.5_vector.ai
- __MACOSX/Suppl_File3_Vector-drawing/._119_AP-7.5_vector.ai
- Suppl_File3_Vector-drawing/40_AP+0.4_vector.ai
- __MACOSX/Suppl_File3_Vector-drawing/._40_AP+0.4_vector.ai
- Suppl_File3_Vector-drawing/110_AP-6.6_vector.ai
- __MACOSX/Suppl_File3_Vector-drawing/._110_AP-6.6_vector.ai
- Suppl_File3_Vector-drawing/22_AP+2.2_vector.ai
- __MACOSX/Suppl_File3_Vector-drawing/._22_AP+2.2_vector.ai
- Suppl_File3_Vector-drawing/29_AP+1.5_vector.ai
- __MACOSX/Suppl_File3_Vector-drawing/._29_AP+1.5_vector.ai
- Suppl_File3_Vector-drawing/70_AP-2.6_vector.ai
- __MACOSX/Suppl_File3_Vector-drawing/._70_AP-2.6_vector.ai
- Suppl_File3_Vector-drawing/111_AP-6.7_vector.ai
- __MACOSX/Suppl_File3_Vector-drawing/._111_AP-6.7_vector.ai
- Suppl_File3_Vector-drawing/71_AP-2.7_vector.ai
- __MACOSX/Suppl_File3_Vector-drawing/._71_AP-2.7_vector.ai
- Suppl_File3_Vector-drawing/63_AP-1.9_vector.ai
- __MACOSX/Suppl_File3_Vector-drawing/._63_AP-1.9_vector.ai
- Suppl_File3_Vector-drawing/99_AP-5.5_vector.ai
- __MACOSX/Suppl_File3_Vector-drawing/._99_AP-5.5_vector.ai
- Suppl_File3_Vector-drawing/2_AP+4.2_vector.ai
- __MACOSX/Suppl_File3_Vector-drawing/._2_AP+4.2_vector.ai
- Suppl_File3_Vector-drawing/103_AP-5.9_vector.ai
- __MACOSX/Suppl_File3_Vector-drawing/._103_AP-5.9_vector.ai
- Suppl_File3_Vector-drawing/19_AP+2.5_vector.ai
- __MACOSX/Suppl_File3_Vector-drawing/._19_AP+2.5_vector.ai
- Suppl_File3_Vector-drawing/62_AP-1.8_vector.ai
- __MACOSX/Suppl_File3_Vector-drawing/._62_AP-1.8_vector.ai
- Suppl_File3_Vector-drawing/38_AP+0.6_vector.ai
- __MACOSX/Suppl_File3_Vector-drawing/._38_AP+0.6_vector.ai
- Suppl_File3_Vector-drawing/102_AP-5.8_vector.ai
- __MACOSX/Suppl_File3_Vector-drawing/._102_AP-5.8_vector.ai
- Suppl_File3_Vector-drawing/98_AP-5.4_vector.ai
- __MACOSX/Suppl_File3_Vector-drawing/._98_AP-5.4_vector.ai
- Suppl_File3_Vector-drawing/8_AP+3.6_vector.ai
- __MACOSX/Suppl_File3_Vector-drawing/._8_AP+3.6_vector.ai
- Suppl_File3_Vector-drawing/41_AP+0.3_vector.ai
- __MACOSX/Suppl_File3_Vector-drawing/._41_AP+0.3_vector.ai
- Suppl_File3_Vector-drawing/55_AP-1.1_vector.ai
- __MACOSX/Suppl_File3_Vector-drawing/._55_AP-1.1_vector.ai
- Suppl_File3_Vector-drawing/66_AP-2.2_vector.ai
- __MACOSX/Suppl_File3_Vector-drawing/._66_AP-2.2_vector.ai
- Suppl_File3_Vector-drawing/106_AP-6.2_vector.ai
- __MACOSX/Suppl_File3_Vector-drawing/._106_AP-6.2_vector.ai
- Suppl_File3_Vector-drawing/16_AP+2.8_vector.ai
- __MACOSX/Suppl_File3_Vector-drawing/._16_AP+2.8_vector.ai
- Suppl_File3_Vector-drawing/67_AP-2.3_vector.ai
- __MACOSX/Suppl_File3_Vector-drawing/._67_AP-2.3_vector.ai
- Suppl_File3_Vector-drawing/54_AP-1.0_vector.ai
- __MACOSX/Suppl_File3_Vector-drawing/._54_AP-1.0_vector.ai
- Suppl_File3_Vector-drawing/24_AP+2.0_vector.ai
- __MACOSX/Suppl_File3_Vector-drawing/._24_AP+2.0_vector.ai
- Suppl_File3_Vector-drawing/107_AP-6.3_vector.ai
- __MACOSX/Suppl_File3_Vector-drawing/._107_AP-6.3_vector.ai
- Suppl_File3_Vector-drawing/104_AP-6.0_vector.ai
- __MACOSX/Suppl_File3_Vector-drawing/._104_AP-6.0_vector.ai
- Suppl_File3_Vector-drawing/81_AP-3.7_vector.ai
- __MACOSX/Suppl_File3_Vector-drawing/._81_AP-3.7_vector.ai
- Suppl_File3_Vector-drawing/5_AP+3.9_vector.ai
- __MACOSX/Suppl_File3_Vector-drawing/._5_AP+3.9_vector.ai
- Suppl_File3_Vector-drawing/43_AP+0.1_vector.ai
- __MACOSX/Suppl_File3_Vector-drawing/._43_AP+0.1_vector.ai
- Suppl_File3_Vector-drawing/57_AP-1.3_vector.ai
- __MACOSX/Suppl_File3_Vector-drawing/._57_AP-1.3_vector.ai
- Suppl_File3_Vector-drawing/64_AP-2.0_vector.ai
- __MACOSX/Suppl_File3_Vector-drawing/._64_AP-2.0_vector.ai
- Suppl_File3_Vector-drawing/35_AP+0.9_vector.ai
- __MACOSX/Suppl_File3_Vector-drawing/._35_AP+0.9_vector.ai
- Suppl_File3_Vector-drawing/4_AP+4.0_vector.ai
- __MACOSX/Suppl_File3_Vector-drawing/._4_AP+4.0_vector.ai
- Suppl_File3_Vector-drawing/80_AP-3.6_vector.ai
- __MACOSX/Suppl_File3_Vector-drawing/._80_AP-3.6_vector.ai
- Suppl_File3_Vector-drawing/105_AP-6.1_vector.ai
- __MACOSX/Suppl_File3_Vector-drawing/._105_AP-6.1_vector.ai
- Suppl_File3_Vector-drawing/26_AP+1.8_vector.ai
- __MACOSX/Suppl_File3_Vector-drawing/._26_AP+1.8_vector.ai
- Suppl_File3_Vector-drawing/65_AP-2.1_vector.ai
- __MACOSX/Suppl_File3_Vector-drawing/._65_AP-2.1_vector.ai
- Suppl_File3_Vector-drawing/56_AP-1.2_vector.ai
- __MACOSX/Suppl_File3_Vector-drawing/._56_AP-1.2_vector.ai
- Suppl_File3_Vector-drawing/112_AP-6.8_vector.ai
- __MACOSX/Suppl_File3_Vector-drawing/._112_AP-6.8_vector.ai
- Suppl_File3_Vector-drawing/94_AP-5.0_vector.ai
- __MACOSX/Suppl_File3_Vector-drawing/._94_AP-5.0_vector.ai
- Suppl_File3_Vector-drawing/72_AP-2.8_vector.ai
- __MACOSX/Suppl_File3_Vector-drawing/._72_AP-2.8_vector.ai
- Suppl_File3_Vector-drawing/113_AP-6.9_vector.ai
- __MACOSX/Suppl_File3_Vector-drawing/._113_AP-6.9_vector.ai
- Suppl_File3_Vector-drawing/95_AP-5.1_vector.ai
- __MACOSX/Suppl_File3_Vector-drawing/._95_AP-5.1_vector.ai
- Suppl_File3_Vector-drawing/73_AP-2.9_vector.ai
- __MACOSX/Suppl_File3_Vector-drawing/._73_AP-2.9_vector.ai
- Suppl_File3_Vector-drawing/11_AP+3.3_vector.ai
- __MACOSX/Suppl_File3_Vector-drawing/._11_AP+3.3_vector.ai
- Suppl_File3_Vector-drawing/61_AP-1.7_vector.ai
- __MACOSX/Suppl_File3_Vector-drawing/._61_AP-1.7_vector.ai
- Suppl_File3_Vector-drawing/96_AP-5.2_vector.ai
- __MACOSX/Suppl_File3_Vector-drawing/._96_AP-5.2_vector.ai
- Suppl_File3_Vector-drawing/101_AP-5.7_vector.ai
- __MACOSX/Suppl_File3_Vector-drawing/._101_AP-5.7_vector.ai
- Suppl_File3_Vector-drawing/60_AP-1.6_vector.ai
- __MACOSX/Suppl_File3_Vector-drawing/._60_AP-1.6_vector.ai
- Suppl_File3_Vector-drawing/13_AP+3.1_vector.ai
- __MACOSX/Suppl_File3_Vector-drawing/._13_AP+3.1_vector.ai
- Suppl_File3_Vector-drawing/100_AP-5.6_vector.ai
- __MACOSX/Suppl_File3_Vector-drawing/._100_AP-5.6_vector.ai
- Suppl_File3_Vector-drawing/32_AP+1.2_vector.ai
- __MACOSX/Suppl_File3_Vector-drawing/._32_AP+1.2_vector.ai
- Suppl_File3_Vector-drawing/97_AP-5.3_vector.ai
- __MACOSX/Suppl_File3_Vector-drawing/._97_AP-5.3_vector.ai
- Suppl_File3_Vector-drawing/69_AP-2.5_vector.ai
- __MACOSX/Suppl_File3_Vector-drawing/._69_AP-2.5_vector.ai
- Suppl_File3_Vector-drawing/109_AP-6.5_vector.ai
- __MACOSX/Suppl_File3_Vector-drawing/._109_AP-6.5_vector.ai
- Suppl_File3_Vector-drawing/68_AP-2.4_vector.ai
- __MACOSX/Suppl_File3_Vector-drawing/._68_AP-2.4_vector.ai
- Suppl_File3_Vector-drawing/108_AP-6.4_vector.ai
- __MACOSX/Suppl_File3_Vector-drawing/._108_AP-6.4_vector.ai
- Suppl_File3_Vector-drawing/10_AP+3.4_vector.ai
- __MACOSX/Suppl_File3_Vector-drawing/._10_AP+3.4_vector.ai
- Suppl_File3_Vector-drawing/34_AP+1.0_vector.ai
- __MACOSX/Suppl_File3_Vector-drawing/._34_AP+1.0_vector.ai
- Suppl_File3_Vector-drawing/83_AP-3.9_vector.ai
- __MACOSX/Suppl_File3_Vector-drawing/._83_AP-3.9_vector.ai
- Suppl_File3_Vector-drawing/58_AP-1.4_vector.ai
- __MACOSX/Suppl_File3_Vector-drawing/._58_AP-1.4_vector.ai
- Suppl_File3_Vector-drawing/7_AP+3.7_vector.ai
- __MACOSX/Suppl_File3_Vector-drawing/._7_AP+3.7_vector.ai
- Suppl_File3_Vector-drawing/37_AP+0.7_vector.ai
- __MACOSX/Suppl_File3_Vector-drawing/._37_AP+0.7_vector.ai
- Suppl_File3_Vector-drawing/82_AP-3.8_vector.ai
- __MACOSX/Suppl_File3_Vector-drawing/._82_AP-3.8_vector.ai
- Suppl_File3_Vector-drawing/59_AP-1.5_vector.ai
- __MACOSX/Suppl_File3_Vector-drawing/._59_AP-1.5_vector.ai
