# Supplementary material for: Enhanced and unified anatomical labeling for a common mouse brain atlas
Source: Nat Commun. 2019 Nov 7;10:5067. doi: 10.1038/s41467-019-13057-w (PMC6838086; doi:10.1038/s41467-019-13057-w)
Supplement: Supplementary file 9 — Supplementary Data 7 [file 41467_2019_13057_MOESM9_ESM.zip]

Archive with 5 entries (4 files):
- Par_affine.txt
- __MACOSX/
- __MACOSX/._Par_affine.txt
- Par_bspline.txt
- __MACOSX/._Par_bspline.txt
