# Supplementary material for: Enhanced and unified anatomical labeling for a common mouse brain atlas
Source: Nat Commun. 2019 Nov 7;10:5067. doi: 10.1038/s41467-019-13057-w (PMC6838086; doi:10.1038/s41467-019-13057-w)
Supplement: Supplementary file 9 — Supplementary Data 7 [file 41467_2019_13057_MOESM9_ESM.zip › Par_affine.txt]

// Description: affine, MI, ASGD

//ImageTypes
(FixedInternalImagePixelType "float")
(FixedImageDimension 3)
(MovingInternalImagePixelType "float")
(MovingImageDimension 3)

//Components
(Registration "MultiResolutionRegistration")
(FixedImagePyramid "FixedSmoothingImagePyramid")
(MovingImagePyramid "MovingSmoothingImagePyramid")
(Interpolator "BSplineInterpolator")
(Metric "AdvancedMattesMutualInformation")
(Optimizer "AdaptiveStochasticGradientDescent")
(ResampleInterpolator "FinalBSplineInterpolator")
(Resampler "DefaultResampler")
(Transform "AffineTransform")

(ErodeMask "false" )

(NumberOfResolutions 4)

(HowToCombineTransforms "Compose")
(AutomaticTransformInitialization "true")
(AutomaticScalesEstimation "true")

(WriteTransformParametersEachIteration "false")
(WriteResultImage "false")
(CompressResultImage "true")
(WriteResultImageAfterEachResolution "false") 
(ShowExactMetricValue "false")

//Maximum number of iterations in each resolution level:
(MaximumNumberOfIterations 500 ) 

//Number of grey level bins in each resolution level:
(NumberOfHistogramBins 32 )
(FixedLimitRangeRatio 0.0)
(MovingLimitRangeRatio 0.0)
(FixedKernelBSplineOrder 3)
(MovingKernelBSplineOrder 3)

//Number of spatial samples used to compute the mutual information in each resolution level:
(ImageSampler "RandomCoordinate")
(FixedImageBSplineInterpolationOrder 3)
(UseRandomSampleRegion "false")
(NumberOfSpatialSamples 4000 )
(NewSamplesEveryIteration "true")
(CheckNumberOfSamples "true")
(MaximumNumberOfSamplingAttempts 10)

//Order of B-Spline interpolation used in each resolution level:
(BSplineInterpolationOrder 3)

//Order of B-Spline interpolation used for applying the final deformation:
(FinalBSplineInterpolationOrder 3)

//Default pixel value for pixels that come from outside the picture:
(DefaultPixelValue 0)

//SP: Param_A in each resolution level. a_k = a/(A+k+1)^alpha
(SP_A 20.0 )
